# Supplementary material for: Trends in de-lousing of Norwegian farmed salmon from 2000–2019—Consumption of medicines, salmon louse resistance and non-medicinal control methods
Source: PLoS One. 2020 Oct 29;15(10):e0240894. doi: 10.1371/journal.pone.0240894 (PMC7595418; doi:10.1371/journal.pone.0240894)
Supplement: S1 Data — (XLSX) [file pone.0240894.s001.xlsx]

## Sheet: Sheet1
KG OF SALMONIDS TREATED WITH SEA LICE AGENTS
		1992	1993	1994	1995	1996	1997	1998	1999	2000	2001	2002	2003	2004	2005	2006	2007	2008	2009	2010	2011	2012	2013	2014	2015	2016	2017	2018	2019
		157696000	148945785	278743715	413083390	410074470	292467740	603795869	3.59824e+08	905220292	739686874	838810560	662381939	699762826	661429327	909762730	1033571939	1346095783	2975359919	3.77911e+09	3150435015	6064381467	6145011704	8.50663e+09	7468102662	3.59392e+09	1.20073e+09	8.1413e+08	8.36954e+08
1000 TONS OF SALMONIDS TREATED WITH SEA LICE AGENTS
		1992	1993	1994	1995	1996	1997	1998	1999	2000	2001	2002	2003	2004	2005	2006	2007	2008	2009	2010	2011	2012	2013	2014	2015	2016	2017	2018	2019
		157.696	148.946	278.744	413.083	410.074	292.468	603.796	359.824	905.22	739.687	838.811	662.382	699.763	661.429	909.763	1033.57	1346.1	2975.36	3779.11	3150.44	6064.38	6145.01	8506.63	7468.1	3593.92	1200.73	814.13	836.954
PRODUCTION OF SALMONIDS (Statistics Norway)
http://www.ssb.no/jord-skog-jakt-og-fiskeri/statistikker/fiskeoppdrett/aar/2014-10-30?fane=tabell&sort=nummer&tabell=201819
tons		1992	1993	1994	1995	1996	1997	1998	1999	2000	2001	2002	2003	2004	2005	2006	2007	2008	2009	2010	2011	2012	2013	2014	2015	2016	2017	2018	2019
SUM/1000		130.719	163.931	216.828	276.225	320.523	365.876	409.238	473.848	488.84	506.882	546.373	578.747	627.639	650.667	693.488	822.08	823.428	937.401	994.605	1124.62	1307.08	1240.19	1401.48	1376.61	1321.81	1375.83	1350.64	1440.73
salmon		124137	155580	202460	261521	297557	332581	360807	425156	440063	435119	462495	509544	563914	586914	629888	744220	737694	862908	939575	1065975	1232094	1168324	1332497	1303346	1233619	1308487	1282003	1357304
trout		6582	8351	14368	14704	22966	33295	48431	48692	48777	71763	83559	68931	63401	63401	62703	77465	85266	74072	54538	58364	74678	71552	68986	73007	87853	66999	68345	83054
char		0	0	0	0	0	0	0	0	0	0	319	272	324	352	897	395	468	421	492	276	309	315.18	0	260	333	342	288	368
% TREATED COMPARED TO SLAUGHTERED VOLUME
		1992	1993	1994	1995	1996	1997	1998	1999	2000	2001	2002	2003	2004	2005	2006	2007	2008	2009	2010	2011	2012	2013	2014	2015	2016	2017	2018	2019
		120.637	90.8588	128.555	149.546	127.939	79.9363	147.541	75.9366	185.177	145.929	153.523	114.451	111.491	101.654	131.187	125.726	163.475	317.405	379.961	280.135	463.964	495.489	606.974	542.498	271.895	87.2734	60.2775	58.0925
