# Supplementary material for: Trends in de-lousing of Norwegian farmed salmon from 2000–2019—Consumption of medicines, salmon louse resistance and non-medicinal control methods
Source: PLoS One. 2020 Oct 29;15(10):e0240894. doi: 10.1371/journal.pone.0240894 (PMC7595418; doi:10.1371/journal.pone.0240894)
Supplement: S1 Table — (XLSX) [file pone.0240894.s002.xlsx]

## Sheet: Sheet1
Historic
CONSUMPTION (kg)
	1981	1982	1983	1984	1985	1986	1987	1988	1989	1990	1991	1992	1993	1994	1995	1996	1997	1998	1999
metrifonate	4920	6300	9810	14820	28260	24860	7390	3190	3300	2408	2144	1946	1779	1227	0	0	0	0	0
dichlorvos	0	0	0	0	0	250	1310	3200	3488	3416	3588	3115	2470	1147	395	161	36	0	0
azamethiphos	0	0	0	0	0	0	0	0	0	0	0	0	0	389	738	606	315	182	14
H2O2	0	0	0	0	0	0	0	0	0	0	0	0	710000	290000	340000	160000	20000	0	0
diflubenzuron	0	0	0	0	0	0	0	0	0	0	0	0	0	0	0	160	361	437	50
teflubenzuron	0	0	0	0	0	0	0	0	0	0	0	0	0	0	0	610	1510	1334	231
pyrethrins	0	0	0	0	0	0	0	0	0	0	0	0	0	32	26	9	18	0	0
cypermethrin	0	0	0	0	0	0	0	0	0	0	0	0	0	0	0	23	28	2.5	19
deltamethrin	0	0	0	0	0	0	0	0	0	0	0	0	0	0	0	0	0	19	11
emamectin	0	0	0	0	0	0	0	0	0	0	0	0	0	0	0	0	0	0	3.5
