# Supplementary material for: Trends in de-lousing of Norwegian farmed salmon from 2000–2019—Consumption of medicines, salmon louse resistance and non-medicinal control methods
Source: PLoS One. 2020 Oct 29;15(10):e0240894. doi: 10.1371/journal.pone.0240894 (PMC7595418; doi:10.1371/journal.pone.0240894)
Supplement: S2 Table — Location identifying details have been anonymized. (XLSX) [file pone.0240894.s003.xlsx]

## Sheet: Sheet1
year	date	substance	EC50	ID
2000	2000-05-10	cypermetrin	1,48	1
2000	10.05.2000	deltametrin	0,07	2
2000	2000-06-27	cypermetrin	0,297	3
2000	2000-09-13	deltametrin	0,673	4
2000	2000-09-14	cypermetrin	3,623	5
2000	2000-09-25	deltametrin	0,323	6
2000	2000-10-16	cypermetrin	0,791	7
2000	2000-10-16	deltametrin	0,131	8
2000	2000-10-18	deltametrin	0,223	9
2000	2000-10-18	deltametrin	0,160	10
2000	2000-12-01	cypermetrin	1.494	11
2000	2000-12-01	deltametrin	0,128	12
2000	2000-12-15	deltametrin	0,927	13
2000	2000-12-18	cypermetrin	2,833	14
2001	2001-01-12	cypermetrin	0,400	15
2001	2001-01-12	deltametrin	0,081	16
2001	2001-01-12	deltametrin	0,090	17
2001	2001-02-13	deltametrin	0,105	18
2001	2001-05-10	cypermetrin	0,724	19
2001	2001-05-10	deltametrin	0,53	20
2001	2001-05-10	deltametrin	0,265	21
2001	2001-05-11	cypermetrin	0,738	22
2001	2001-05-11	cypermetrin	0,904	23
2001	2001-05-11	deltametrin	0,245	24
2001	2001-05-11	deltametrin	0,209	25
2001	2001-10-03	cypermetrin	1,126	26
2001	2001-10-03	cypermetrin	1.629	27
2001	2001-10-03	deltametrin	0,308	28
2001	2001-10-03	deltametrin	0,102	29
2001	2001-10-19	cypermetrin	0,522	30
2001	2001-10-19	cypermetrin	0,368	31
2001	2001-10-19	deltametrin	0,071	32
2001	2001-10-19	deltametrin	0,070	33
2001	2001-10-20	deltametrin	0,121	34
2001	2001-10-20	deltametrin	0,181	35
2001	2001-10-20	deltametrin	0,121	36
2001	2001-10-23	azametifos	7,420	37
2001	2001-10-24	azametifos	0,797	38
2001	2001-10-24	cypermetrin	0,284	39
2001	2001-10-24	deltametrin	0,056	40
2001	2001-11-19	cypermetrin	0,698	41
2001	2001-11-26	cypermetrin	0,528	42
2001	2001-11-26	cypermetrin	0,066	43
2001	2001-11-26	deltametrin	0,212	44
2001	2001-11-26	deltametrin	0,974	45
2001	2001-11-29	azametifos	20,005	46
2001	2001-11-29	deltametrin	0,114	47
2002	2002-01-23	cypermetrin	0,265	48
2002	2002-01-23	deltametrin	0,121	49
2002	2002-01-23	emamectin	1,3	50
2002	2002-05-06	deltametrin	0,103	51
2002	2002-05-06	deltametrin	0,098	52
2002	2002-05-07	deltametrin	0,074	53
2002	2002-05-07	deltametrin	0,098	54
2002	2002-05-13	cypermetrin	1,188	55
2002	2002-05-13	deltametrin	0,188	56
2002	2002-05-13	emamectin	0,758	57
2002	2002-06-03	cypermetrin	0,219	58
2002	2002-06-03	deltametrin	0,102	59
2002	2002-09-09	cypermetrin	0,355	60
2002	2002-09-09	deltametrin	0,136	61
2002	2002-10-31	emamectin	2,041	62
2002	2002-11-05	deltametrin	0,161	63
2002	2002-11-05	deltametrin	0,136	64
2002	2002-11-05	emamectin	1,047	65
2002	2002-11-06	deltametrin	0,206	66
2002	2002-11-11	cypermetrin	0,589	67
2002	2002-11-11	deltametrin	0,303	68
2002	2002-11-11	emamectin	0,949	69
2002	2002-11-30	azametifos	10,691	70
2003	2003-01-27	cypermetrin	0,9999	71
2003	2003-03-19	deltametrin	0.126	72
2003	2003-05-26	deltametrin	0,126	73
2003	2003-05-26	deltametrin	0,111	74
2003	2003-05-27	deltametrin	0,102	75
2003	2003-05-27	deltametrin	0,103	76
2003	2003-09-29	cypermetrin	1,123	77
2003	2003-09-29	cypermetrin	0,427	78
2003	2003-09-29	deltametrin	0,068	79
2003	2003-09-29	deltametrin	0,181	80
2003	2003-10-06	cypermetrin	0,384	81
2003	2003-10-06	cypermetrin	2,418	82
2003	2003-10-06	deltametrin	0,092	83
2003	2003-11-10	cypermetrin	0,983	84
2003	2003-11-10	deltametrin	0,060	85
2003	2003-11-10	emamectin	15,691	86
2003	2003-11-27	emamectin	3.822	87
2003	2003-12-01	cypermetrin	1,388	88
2003	2003-12-01	deltametrin	0,263	89
2003	2003-12-01	emamectin	11,038	90
2003	2003-12-12	cypermetrin	1,154	91
2003	2003-12-12	emamectin	15,156	92
2003	2003-12-19	cypermetrin	0,389	93
2005	2005-08-16	cypermetrin	2,388	94
2005	2005-10-04	emamectin	29,673	95
2005	2005-10-04	emamectin	28,192	96
2007	2007-12-06	cypermetrin	1.803	97
2007	2007-12-06	deltametrin	1.394	98
2007	2007-12-06	deltametrin	0,710	99
2007	2007-12-06	emamectin	134.307	100
2007	2007-12-06	emamectin	946.32	101
2008	2008-01-29	deltametrin	0,355	102
2008	2008-01-29	deltametrin	1.841	103
2008	2008-01-29	deltametrin	0,518	104
2008	2008-01-29	deltametrin	0,631	105
2008	2008-01-29	emamectin	960.062	106
2008	2008-01-29	emamectin	211.707	107
2008	2008-01-29	emamectin	116.088	108
2008	2008-01-29	emamectin	72.751	109
2008	2008-04-10	deltametrin	0,713	110
2008	2008-04-10	deltametrin	2.947	111
2008	2008-05-17	deltametrin	3.159	112
2008	2008-05-17	emamectin	203.732	113
2008	2008-05-17	emamectin	285.233	114
2008	2008-06-24	emamectin	123.838	115
2008	2008-07-07	emamectin	245.183	116
2008	2008-07-30	emamectin	44.207	117
2008	2008-08-07	deltametrin	0,510	118
2008	2008-08-14	emamectin	100.892	119
2008	2008-08-20	deltametrin	2.424	120
2008	2008-08-20	emamectin	207.449	121
2008	2008-08-25	deltametrin	1.836	122
2008	2008-08-25	deltametrin	1.179	123
2008	2008-08-25	emamectin	101.798	124
2008	2008-09-12	emamectin	79.588	125
2008	2008-09-23	emamectin	57.416	126
2008	2008-09-23	emamectin	48.176	127
2008	2008-10-01	emamectin	363.345	128
2008	2008-10-01	emamectin	143.029	129
2008	2008-10-02	deltametrin	0,888	130
2008	2008-10-02	deltametrin	2.032	131
2008	2008-10-03	emamectin	162.703	132
2008	2008-10-07	deltametrin	1.51	133
2008	2008-10-07	deltametrin	0,810	134
2008	2008-10-09	deltametrin	1.678	135
2008	2008-10-09	emamectin	180.62	136
2008	2008-10-16	emamectin	156.863	137
2008	2008-10-16	emamectin	213.479	138
2008	2008-10-24	deltametrin	0,051	139
2008	2008-10-24	deltametrin	0,048	140
2008	2008-10-24	emamectin	167.273	141
2008	2008-10-24	emamectin	182.556	142
2008	2008-11-03	deltametrin	0,649	143
2008	2008-11-03	emamectin	159.711	144
2008	2008-11-06	deltametrin	1.52	145
2008	2008-11-10	deltametrin	0.305	146
2008	2008-11-10	emamectin	73.13	147
2008	2008-11-13	emamectin	0,6	148
2008	2008-11-13	emamectin	35,1	149
2008	2008-11-14	emamectin	100.523	150
2008	2008-11-21	emamectin	907,1	151
2008	2008-11-25	emamectin	58,8	152
2008	2008-11-25	emamectin	61,9	153
2008	2008-11-26	emamectin	833,6	154
2008	2008-11-26	emamectin	16,34	155
2008	2008-11-27	deltametrin	47.991	156
2008	2008-11-27	deltametrin	0,017	157
2008	2008-11-27	deltametrin	47.991	158
2008	2008-11-27	deltametrin	0,015	159
2008	2008-11-27	emamectin	150.385	160
2008	2008-12-01	emamectin	715,2	161
2008	2008-12-01	emamectin	33,4	162
2008	2008-12-02	deltametrin	0,233	163
2008	2008-12-02	deltametrin	0,828	164
2008	2008-12-02	deltametrin	0,422	165
2008	2008-12-02	deltametrin	0,008	166
2008	2008-12-02	emamectin	858,3	167
2008	2008-12-02	emamectin	356,2	168
2008	2008-12-02	emamectin	356.15	169
2008	2008-12-02	emamectin	464.946	170
2008	2008-12-02	emamectin	58.987	171
2008	2008-12-02	emamectin	248.792	172
2008	2008-12-04	emamectin	62.626	173
2008	2008-12-05	emamectin	191.458	174
2008	2008-12-05	emamectin	180.106	175
2008	2008-12-05	emamectin	223.254	176
2008	2008-12-05	emamectin	151.252	177
2008	2008-12-05	emamectin	203.323	178
2008	2008-12-05	emamectin	151.252	179
2008	2008-12-08	emamectin	49,0	180
2008	2008-12-08	emamectin	31.057	181
2008	2008-12-08	emamectin	205,8	182
2008	2008-12-10	deltametrin	1.599	183
2008	2008-12-11	emamectin	51,6	184
2008	2008-12-29	deltametrin	0,064	185
2008	2008-12-29	deltametrin	3.875	186
2008	2008-12-29	deltametrin	1.841	187
2009	2009-01-05	deltametrin	0,045	188
2009	2009-01-05	emamectin	51,78	189
2009	2009-01-14	emamectin	179.669	190
2009	2009-01-14	emamectin	240,46	191
2009	2009-01-14	emamectin	205.459	192
2009	2009-01-14	emamectin	276.441	193
2009	2009-01-16	deltametrin	1.244	194
2009	2009-01-16	emamectin	207.955	195
2009	2009-01-19	deltametrin	0,131	196
2009	2009-01-19	deltametrin	0,265	197
2009	2009-01-20	deltametrin	0,238	198
2009	2009-01-20	deltametrin	0,453	199
2009	2009-01-26	deltametrin	0,00002	200
2009	2009-01-26	deltametrin	1.161	201
2009	2009-01-29	deltametrin	2.221	202
2009	2009-01-29	deltametrin	1.003	203
2009	2009-01-29	deltametrin	47.622	204
2009	2009-01-29	deltametrin	25.705	205
2009	2009-01-29	emamectin	59.415	206
2009	2009-01-29	emamectin	491.6	207
2009	2009-01-29	emamectin	240.459	208
2009	2009-01-29	emamectin	217.6	209
2009	2009-01-29	emamectin	398.97	210
2009	2009-01-30	deltametrin	2.259	211
2009	2009-01-30	emamectin	131.691	212
2009	2009-02-11	deltametrin	1.393	213
2009	2009-02-11	deltametrin	1.249	214
2009	2009-02-11	emamectin	127,80	215
2009	2009-02-11	emamectin	334.835	216
2009	2009-02-16	emamectin	317.972	217
2009	2009-02-16	emamectin	260.581	218
2009	2009-02-17	azametifos	3.936	219
2009	2009-02-17	deltametrin	14.286	220
2009	2009-02-18	deltametrin	0,121	221
2009	2009-02-18	deltametrin	0,103	222
2009	2009-03-03	azametifos	1.968	223
2009	2009-03-05	azametifos	1.968	224
2009	2009-03-05	azametifos	2.079	225
2009	2009-03-16	azametifos	1.296	226
2009	2009-03-19	azametifos	2.474	227
2009	2009-03-19	azametifos	2.079	228
2009	2009-03-19	deltametrin	0,684	229
2009	2009-03-19	deltametrin	0,721	230
2009	2009-03-19	deltametrin	0,656	231
2009	2009-03-19	deltametrin	0,691	232
2009	2009-04-02	azametifos	1.6288	233
2009	2009-04-15	emamectin	57.167	234
2009	2009-04-23	deltametrin	0,017	235
2009	2009-04-23	deltametrin	0,296	236
2009	2009-05-02	deltametrin	0,095	237
2009	2009-05-29	azametifos	3.934	238
2009	2009-05-29	deltametrin	3.411	239
2009	2009-05-31	deltametrin	3.127	240
2009	2009-05-31	deltametrin	2.96	241
2009	2009-06-26	emamectin	89.36	242
2009	2009-06-26	emamectin	77.937	243
2009	2009-07-07	emamectin	245.183	244
2009	2009-07-13	emamectin	204.361	245
2009	2009-07-13	emamectin	198.716	246
2009	2009-07-28	emamectin	23.805	247
2009	2009-07-30	emamectin	23.805	248
2009	2009-08-06	azametifos	0,268	249
2009	2009-08-14	emamectin	262.643	250
2009	2009-08-14	emamectin	262.642	251
2009	2009-08-17	deltametrin	0,464	252
2009	2009-08-17	emamectin	191.029	253
2009	2009-08-17	emamectin	251.671	254
2009	2009-08-17	emamectin	211.707	255
2009	2009-08-23	deltametrin	0,074	256
2009	2009-08-23	emamectin	86.165	257
2009	2009-08-23	emamectin	0,074	258
2009	2009-08-26	deltametrin	0,0865	259
2009	2009-08-27	emamectin	114.692	260
2009	2009-08-27	emamectin	114.932	261
2009	2009-08-28	deltametrin	0,095	262
2009	2009-09-04	azametifos	89.909	263
2009	2009-09-04	deltametrin	5,62	264
2009	2009-09-15	emamectin	111.058	265
2009	2009-09-15	emamectin	111.29	266
2009	2009-09-16	emamectin	92.013	267
2009	2009-09-17	emamectin	101.032	268
2009	2009-09-21	azametifos	10.088	269
2009	2009-09-21	deltametrin	3.717	270
2009	2009-09-21	emamectin	534.714	271
2009	2009-09-21	emamectin	427.859	272
2009	2009-09-21	emamectin	324.101	273
2009	2009-09-23	azametifos	4.789	274
2009	2009-09-23	deltametrin	1.821	275
2009	2009-09-24	emamectin	60.3	276
2009	2009-09-28	emamectin	63,9	277
2009	2009-09-29	emamectin	271.858	278
2009	2009-10-01	deltametrin	0,151	279
2009	2009-10-01	emamectin	89,2	280
2009	2009-10-07	cypermetrin	0,64	281
2009	2009-10-07	emamectin	14.967	282
2009	2009-10-08	azametifos	8.788	283
2009	2009-10-08	deltametrin	7.518	284
2009	2009-10-08	emamectin	263.318	285
2009	2009-10-09	cypermetrin	0,640	286
2009	2009-10-09	deltametrin	0,153	287
2009	2009-10-09	deltametrin	0,1259	288
2009	2009-10-09	emamectin	96.764	289
2009	2009-10-09	emamectin	62.393	290
2009	2009-10-12	deltametrin	2.812	291
2009	2009-10-12	emamectin	362.407	292
2009	2009-10-13	deltametrin	0,344	293
2009	2009-10-13	emamectin	371.082	294
2009	2009-10-13	emamectin	362.406	295
2009	2009-10-14	deltametrin	0,344	296
2009	2009-10-14	deltametrin	0,344	297
2009	2009-10-15	cypermetrin	0,578	298
2009	2009-10-15	deltametrin	0,364	299
2009	2009-10-15	deltametrin	0,163	300
2009	2009-10-15	deltametrin	0,1635	301
2009	2009-10-15	emamectin	200.641	302
2009	2009-10-15	emamectin	23.509	303
2009	2009-10-15	emamectin	23.509	304
2009	2009-10-19	cypermetrin	0,578	305
2009	2009-10-19	deltametrin	0,318679	306
2009	2009-10-19	emamectin	200,6	307
2009	2009-10-20	deltametrin	0,1695	308
2009	2009-10-20	emamectin	391.257	309
2009	2009-10-21	cypermetrin	1,909	310
2009	2009-10-21	cypermetrin	11,053	311
2009	2009-10-21	deltametrin	0,6077	312
2009	2009-10-21	emamectin	87,3	313
2009	2009-10-21	emamectin	63,851	314
2009	2009-10-23	cypermetrin	1.43	315
2009	2009-10-23	deltametrin	0,4	316
2009	2009-10-23	deltametrin	0,151	317
2009	2009-10-23	deltametrin	0,185	318
2009	2009-10-23	deltametrin	0,169	319
2009	2009-10-23	emamectin	89,191	320
2009	2009-10-23	emamectin	353,451	321
2009	2009-10-23	emamectin	145.066	322
2009	2009-10-23	emamectin	411.033	323
2009	2009-10-27	cypermetrin	0,912	324
2009	2009-10-27	cypermetrin	0,470	325
2009	2009-10-27	deltametrin	0,193	326
2009	2009-10-27	deltametrin	0,250	327
2009	2009-10-27	deltametrin	1.85597	328
2009	2009-10-27	emamectin	89,539	329
2009	2009-10-28	deltametrin	0,387	330
2009	2009-10-28	deltametrin	0,254	331
2009	2009-10-28	deltametrin	0,4089	332
2009	2009-10-28	emamectin	280.233	333
2009	2009-10-29	deltametrin	0,407	334
2009	2009-10-30	deltametrin	0,869	335
2009	2009-10-30	deltametrin	0,869	336
2009	2009-10-30	emamectin	276.735	337
2009	2009-10-30	emamectin	237.191	338
2009	2009-11-03	cypermetrin	2,151	339
2009	2009-11-03	deltametrin	1,191	340
2009	2009-11-03	emamectin	73,9	341
2009	2009-11-05	deltametrin	0,265	342
2009	2009-11-05	deltametrin	3.773	343
2009	2009-11-09	cypermetrin	4.25547	344
2009	2009-11-09	cypermetrin	1,580	345
2009	2009-11-09	cypermetrin	0,630	346
2009	2009-11-09	deltametrin	0,569	347
2009	2009-11-09	deltametrin	0,226	348
2009	2009-11-09	deltametrin	0,277	349
2009	2009-11-09	deltametrin	0,466	350
2009	2009-11-09	deltametrin	0,067	351
2009	2009-11-09	deltametrin	3.118	352
2009	2009-11-09	emamectin	82,3	353
2009	2009-11-09	emamectin	22.9308	354
2009	2009-11-11	deltametrin	0,0668	355
2009	2009-11-12	cypermetrin	1,805	356
2009	2009-11-12	deltametrin	0,428	357
2009	2009-11-12	emamectin	71,9	358
2009	2009-11-13	emamectin	888.683	359
2009	2009-11-13	emamectin	888.683	360
2009	2009-11-18	cypermetrin	3,602	361
2009	2009-11-18	deltametrin	0,265	362
2009	2009-11-18	emamectin	52,298	363
2009	2009-11-19	cypermetrin	4,761	364
2009	2009-11-19	deltametrin	0,299	365
2009	2009-11-19	emamectin	38,062	366
2009	2009-11-23	cypermetrin	0,717	367
2009	2009-11-23	deltametrin	0,081	368
2009	2009-11-23	deltametrin	0,451887	369
2009	2009-11-23	deltametrin	0,15588	370
2009	2009-11-23	deltametrin	0,463	371
2009	2009-11-23	deltametrin	0,03765	372
2009	2009-11-23	emamectin	295,787	373
2009	2009-11-23	emamectin	224.263	374
2009	2009-11-24	emamectin	243.334	375
2009	2009-11-25	deltametrin	0,074	376
2009	2009-11-25	emamectin	39.478	377
2009	2009-11-26	cypermetrin	1.113	378
2009	2009-11-26	cypermetrin	0,8187	379
2009	2009-11-26	deltametrin	0,467	380
2009	2009-11-26	deltametrin	2,307	381
2009	2009-11-26	deltametrin	0,085	382
2009	2009-11-26	deltametrin	0,0657	383
2009	2009-11-27	cypermetrin	1.2473	384
2009	2009-11-27	deltametrin	0,344	385
2009	2009-11-27	emamectin	121.193	386
2009	2009-12-01	emamectin	181.251	387
2009	2009-12-01	emamectin	241.774	388
2009	2009-12-01	emamectin	227.071	389
2009	2009-12-01	emamectin	181.251	390
2009	2009-12-02	deltametrin	0,303	391
2009	2009-12-02	deltametrin	0,303	392
2009	2009-12-02	emamectin	511.129	393
2009	2009-12-02	emamectin	173.032	394
2009	2009-12-02	emamectin	511.128	395
2009	2009-12-02	emamectin	173.032	396
2009	2009-12-03	cypermetrin	0,9	397
2009	2009-12-03	deltametrin	0,2	398
2009	2009-12-03	deltametrin	0,137	399
2009	2009-12-03	deltametrin	0,137	400
2009	2009-12-03	emamectin	128.939	401
2009	2009-12-03	emamectin	128.939	402
2009	2009-12-04	cypermetrin	1,090	403
2009	2009-12-04	cypermetrin	3,270	404
2009	2009-12-04	deltametrin	0,4	405
2009	2009-12-04	deltametrin	0,2	406
2009	2009-12-04	deltametrin	0,4	407
2009	2009-12-04	deltametrin	2.0954	408
2009	2009-12-04	emamectin	83,0	409
2009	2009-12-04	emamectin	93,8	410
2009	2009-12-04	emamectin	70,4	411
2009	2009-12-04	emamectin	50,9	412
2009	2009-12-07	deltametrin	0,163	413
2009	2009-12-07	deltametrin	0,163	414
2009	2009-12-07	emamectin	180.192	415
2009	2009-12-07	emamectin	180.192	416
2009	2009-12-08	deltametrin	0,119	417
2009	2009-12-08	emamectin	107.82	418
2009	2009-12-08	emamectin	192.36	419
2009	2009-12-08	emamectin	226.857	420
2009	2009-12-08	emamectin	212.863	421
2009	2009-12-09	emamectin	148.668	422
2009	2009-12-09	emamectin	134.114	423
2009	2009-12-10	deltametrin	1.029	424
2009	2009-12-10	deltametrin	0,2959	425
2009	2009-12-10	emamectin	134.114	426
2009	2009-12-10	emamectin	148.668	427
2009	2009-12-10	emamectin	123.568	428
2009	2009-12-15	deltametrin	0,463	429
2009	2009-12-15	deltametrin	0,434	430
2009	2009-12-15	emamectin	162.516	431
2009	2009-12-16	deltametrin	0,2	432
2009	2009-12-16	emamectin	83,9	433
2009	2009-12-16	emamectin	156,4	434
2009	2009-12-16	emamectin	112.802	435
2009	2009-12-17	deltametrin	0,434	436
2009	2009-12-17	deltametrin	0,626	437
2009	2009-12-17	deltametrin	0,610	438
2009	2009-12-17	deltametrin	0,626	439
2009	2009-12-17	emamectin	242,6	440
2009	2009-12-17	emamectin	222,5	441
2009	2009-12-17	emamectin	222.476	442
2009	2009-12-17	emamectin	242.569	443
2010	2010-01-03	azametifos	0.4754	444
2010	2010-01-05	azametifos	1.2169	445
2010	2010-01-14	deltametrin	0,187	446
2010	2010-01-15	emamectin	387.014	447
2010	2010-01-18	cypermetrin	58.5367	448
2010	2010-01-18	cypermetrin	4.513	449
2010	2010-01-18	deltametrin	0,366	450
2010	2010-01-19	azametifos	2.201	451
2010	2010-01-19	cypermetrin	3.488	452
2010	2010-01-19	deltametrin	0,2414	453
2010	2010-01-19	deltametrin	0,125	454
2010	2010-01-19	emamectin	116.826	455
2010	2010-01-20	cypermetrin	58.5367	456
2010	2010-01-26	cypermetrin	25,59	457
2010	2010-02-02	azametifos	0.843	458
2010	2010-02-02	deltametrin	0,250	459
2010	2010-02-03	azametifos	1.68168	460
2010	2010-02-03	azametifos	0.71599	461
2010	2010-02-03	azametifos	1.036	462
2010	2010-02-03	azametifos	1.015	463
2010	2010-02-03	cypermetrin	4.222	464
2010	2010-02-03	cypermetrin	0,124	465
2010	2010-02-03	cypermetrin	0,627	466
2010	2010-02-03	deltametrin	0,3581	467
2010	2010-02-03	deltametrin	0,775	468
2010	2010-02-03	deltametrin	0,107	469
2010	2010-02-03	deltametrin	0,1199	470
2010	2010-02-03	deltametrin	0,106	471
2010	2010-02-09	azametifos	1.34	472
2010	2010-02-11	azametifos	1.606	473
2010	2010-02-11	cypermetrin	2.145	474
2010	2010-02-11	cypermetrin	1.155	475
2010	2010-02-11	deltametrin	0,3844	476
2010	2010-02-15	deltametrin	3.3995	477
2010	2010-02-15	emamectin	65.962	478
2010	2010-02-16	emamectin	617.982	479
2010	2010-02-17	azametifos	0.493	480
2010	2010-02-17	cypermetrin	0,0358	481
2010	2010-02-18	azametifos	0.778	482
2010	2010-02-18	deltametrin	0,169	483
2010	2010-02-22	azametifos	1.202	484
2010	2010-02-22	deltametrin	0,0674	485
2010	2010-02-23	cypermetrin	0,142	486
2010	2010-02-23	emamectin	37.406	487
2010	2010-02-24	emamectin	95.833	488
2010	2010-03-04	deltametrin	0,198	489
2010	2010-03-08	deltametrin	0,078	490
2010	2010-03-08	deltametrin	0,0051	491
2010	2010-03-10	cypermetrin	1.029	492
2010	2010-03-10	cypermetrin	1.055	493
2010	2010-03-10	deltametrin	0,172	494
2010	2010-03-10	deltametrin	0,202	495
2010	2010-03-11	deltametrin	0,219	496
2010	2010-03-12	cypermetrin	2.543	497
2010	2010-03-17	cypermetrin	2.169	498
2010	2010-03-17	deltametrin	0,434	499
2010	2010-03-18	cypermetrin	0,756	500
2010	2010-03-25	cypermetrin	0,851	501
2010	2010-03-25	cypermetrin	2.071	502
2010	2010-03-25	cypermetrin	5.017	503
2010	2010-06-06	azametifos	1.556	504
2010	2010-06-06	cypermetrin	0,222	505
2010	2010-06-11	cypermetrin	2.236	506
2010	2010-06-11	cypermetrin	3.423	507
2010	2010-06-17	cypermetrin	2.369	508
2010	2010-08-10	deltametrin	0,9022	509
2010	2010-08-10	deltametrin	3.424	510
2010	2010-08-10	deltametrin	1.085	511
2010	2010-08-11	cypermetrin	1.394	512
2010	2010-08-13	deltametrin	0,247	513
2010	2010-08-17	cypermetrin	1.222	514
2010	2010-08-19	deltametrin	0,294	515
2010	2010-08-24	cypermetrin	0,039	516
2010	2010-08-27	cypermetrin	0,447	517
2010	2010-08-30	deltametrin	0,465	518
2010	2010-08-30	deltametrin	1.047	519
2010	2010-08-30	deltametrin	0,083	520
2010	2010-08-30	deltametrin	1.609	521
2010	2010-09-01	cypermetrin	5.541	522
2010	2010-09-08	cypermetrin	22.133	523
2010	2010-09-08	deltametrin	7.75	524
2010	2010-09-08	deltametrin	2,84	525
2010	2010-09-09	deltametrin	0,4005	526
2010	2010-09-09	deltametrin	0,25895	527
2010	2010-09-14	deltametrin	0,597	528
2010	2010-09-15	cypermetrin	4.754	529
2010	2010-09-28	azametifos	2,6	530
2010	2010-09-28	azametifos	1,8	531
2010	2010-09-28	azametifos	1.788	532
2010	2010-09-28	azametifos	2.59	533
2010	2010-09-28	deltametrin	0,61	534
2010	2010-09-28	deltametrin	1,54	535
2010	2010-09-28	deltametrin	1.263	536
2010	2010-09-28	deltametrin	1.544	537
2010	2010-09-28	emamectin	71,9	538
2010	2010-09-28	emamectin	170,1	539
2010	2010-09-28	emamectin	71.858	540
2010	2010-10-04	deltametrin	0,613	541
2010	2010-10-05	deltametrin	0,679	542
2010	2010-10-05	deltametrin	0,903	543
2010	2010-10-06	azametifos	12.193	544
2010	2010-10-09	emamectin	298.1	545
2010	2010-10-09	emamectin	379.566	546
2010	2010-10-10	cypermetrin	3.516	547
2010	2010-10-13	azametifos	2.342	548
2010	2010-10-14	azametifos	1.943	549
2010	2010-10-14	azametifos	1.997	550
2010	2010-10-14	azametifos	1.436	551
2010	2010-10-14	cypermetrin	1.923	552
2010	2010-10-14	cypermetrin	1.29	553
2010	2010-10-14	emamectin	203.527	554
2010	2010-10-15	azametifos	27.614	555
2010	2010-10-15	cypermetrin	2.179	556
2010	2010-10-15	deltametrin	0,880	557
2010	2010-10-21	emamectin	246.22	558
2010	2010-10-21	emamectin	136.871	559
2010	2010-10-22	deltametrin	0,546	560
2010	2010-10-22	deltametrin	0,182	561
2010	2010-10-22	deltametrin	0,182	562
2010	2010-10-22	deltametrin	1.17	563
2010	2010-10-22	deltametrin	0,709	564
2010	2010-10-24	deltametrin	0,572	565
2010	2010-10-24	deltametrin	0,247	566
2010	2010-10-25	azametifos	2.524	567
2010	2010-10-25	cypermetrin	2.497	568
2010	2010-10-25	deltametrin	0,901	569
2010	2010-10-25	deltametrin	0,507	570
2010	2010-10-25	emamectin	45.57	571
2010	2010-10-25	emamectin	274.422	572
2010	2010-10-27	deltametrin	0,343	573
2010	2010-10-29	azametifos	2.904	574
2010	2010-10-29	cypermetrin	1.091	575
2010	2010-10-30	azametifos	3.729	576
2010	2010-11-01	cypermetrin	5.015	577
2010	2010-11-04	deltametrin	0,00858	578
2010	2010-11-09	deltametrin	0,594	579
2010	2010-11-09	deltametrin	0,428	580
2010	2010-11-18	azametifos	0.0086	581
2010	2010-11-18	azametifos	0.092	582
2010	2010-11-18	cypermetrin	1.351	583
2010	2010-11-18	deltametrin	0,733	584
2010	2010-11-18	emamectin	496.388	585
2010	2010-11-18	emamectin	255.933	586
2010	2010-11-21	azametifos	2.387	587
2010	2010-11-21	emamectin	188.809	588
2010	2010-11-21	emamectin	139.498	589
2010	2010-11-24	azametifos	2.512	590
2010	2010-11-24	cypermetrin	0,833	591
2010	2010-11-24	emamectin	353.196	592
2010	2010-12-02	deltametrin	1.243	593
2010	2010-12-16	azametifos	2.867	594
2010	2010-12-16	azametifos	2.966	595
2010	2010-12-16	deltametrin	0,154	596
2010	2010-12-16	deltametrin	0,524	597
2010	2010-12-17	cypermetrin	4.186	598
2010	2010-12-17	deltametrin	2.673	599
2010	2010-12-27	azametifos	0.0825	600
2010	2010-12-27	azametifos	0.87	601
2010	2010-12-27	deltametrin	0,326	602
2010	2010-12-27	deltametrin	0,1888	603
2011	2011-01-12	emamectin	286,51	604
2011	2011-01-12	emamectin	298.028	605
2011	2011-01-12	emamectin	195.124	606
2011	2011-01-17	azametifos	0.7103	607
2011	2011-01-17	azametifos	0.793	608
2011	2011-01-17	emamectin	385.444	609
2011	2011-01-19	deltametrin	3.587	610
2011	2011-01-24	azametifos	1.174	611
2011	2011-01-24	emamectin	291.844	612
2011	2011-01-24	emamectin	185.258	613
2011	2011-01-25	emamectin	183.006	614
2011	2011-01-26	deltametrin	0,0414	615
2011	2011-01-26	emamectin	153.101	616
2011	2011-02-04	emamectin	108.269	617
2011	2011-02-16	emamectin	178.342	618
2011	2011-02-16	emamectin	113.904	619
2011	2011-02-17	emamectin	124.93	620
2011	2011-02-17	emamectin	641.006	621
2011	2011-03-01	azametifos	2,15	622
2011	2011-03-01	azametifos	2.146	623
2011	2011-03-01	cypermetrin	13.613	624
2011	2011-03-02	emamectin	203.217	625
2011	2011-03-02	emamectin	137.215	626
2011	2011-03-02	emamectin	309.679	627
2011	2011-03-03	emamectin	150.649	628
2011	2011-03-03	emamectin	68.989	629
2011	2011-03-04	deltametrin	0,361	630
2011	2011-03-04	emamectin	298.624	631
2011	2011-03-04	emamectin	233.883	632
2011	2011-03-04	emamectin	148.317	633
2011	2011-03-04	emamectin	258.45	634
2011	2011-03-04	emamectin	193.553	635
2011	2011-03-04	emamectin	296.84	636
2011	2011-03-04	emamectin	227.412	637
2011	2011-03-04	emamectin	188.52	638
2011	2011-03-04	emamectin	130.643	639
2011	2011-03-07	emamectin	165.589	640
2011	2011-03-08	emamectin	87.797	641
2011	2011-03-09	emamectin	304.093	642
2011	2011-03-10	emamectin	205.369	643
2011	2011-03-10	emamectin	113.92	644
2011	2011-03-14	emamectin	43.823	645
2011	2011-03-15	azametifos	1.158	646
2011	2011-03-15	emamectin	65.02	647
2011	2011-03-16	azametifos	0.1798	648
2011	2011-03-16	emamectin	310.251	649
2011	2011-03-17	azametifos	7.098	650
2011	2011-03-21	cypermetrin	0.43	651
2011	2011-03-21	deltametrin	0,081	652
2011	2011-03-21	emamectin	38.07	653
2011	2011-03-22	azametifos	2.384	654
2011	2011-03-22	azametifos	5.3e-12	655
2011	2011-03-22	deltametrin	0.448	656
2011	2011-03-23	emamectin	249.212	657
2011	2011-03-29	emamectin	88.873	658
2011	2011-07-14	emamectin	97.66	659
2011	2011-07-22	deltametrin	1.931	660
2011	2011-07-27	azametifos	3.437	661
2011	2011-07-27	deltametrin	0,051	662
2011	2011-08-03	azametifos	2.331	663
2011	2011-08-03	deltametrin	1.903	664
2011	2011-08-15	azametifos	60.38	665
2011	2011-09-01	deltametrin	0,823	666
2011	2011-09-20	azametifos	12.23	667
2011	2011-09-22	deltametrin	3.509	668
2011	2011-09-30	deltametrin	0,550	669
2011	2011-10-06	deltametrin	5.837	670
2011	2011-10-21	azametifos	8.475	671
2011	2011-10-21	deltametrin	1.63	672
2011	2011-10-21	emamectin	377.472	673
2011	2011-10-24	deltametrin	2.056	674
2011	2011-10-24	emamectin	218.157	675
2011	2011-11-01	emamectin	409.022	676
2011	2011-11-02	azametifos	2.854	677
2011	2011-11-02	deltametrin	18.856	678
2011	2011-11-11	cypermetrin	2.171	679
2011	2011-11-11	emamectin	464.97	680
2011	2011-11-18	deltametrin	0,451	681
2011	2011-11-18	emamectin	273.296	682
2011	2011-11-18	emamectin	256.489	683
2011	2011-11-21	emamectin	331.204	684
2011	2011-11-21	emamectin	267.452	685
2011	2011-11-21	emamectin	290.411	686
2011	2011-11-21	emamectin	235.386	687
2011	2011-11-21	emamectin	323.673	688
2011	2011-11-21	emamectin	241.567	689
2011	2011-11-21	emamectin	163.237	690
2011	2011-11-24	emamectin	166.687	691
2011	2011-11-24	emamectin	159.979	692
2011	2011-11-30	cypermetrin	7.819	693
2011	2011-11-30	emamectin	161.191	694
2011	2011-11-30	emamectin	147.071	695
2011	2011-12-01	emamectin	129.261	696
2011	2011-12-08	deltametrin	2.81	697
2012	2012-01-25	emamectin	103.103	698
2012	2012-01-25	emamectin	81.345	699
2012	2012-02-02	azametifos	3.113	700
2012	2012-02-02	deltametrin	0,995	701
2012	2012-02-09	azametifos	1.585	702
2012	2012-02-09	azametifos	0.897	703
2012	2012-02-27	emamectin	49.5987	704
2012	2012-03-16	cypermetrin	1.4798	705
2012	2012-05-29	deltametrin	1.576	706
2012	2012-06-05	deltametrin	0,607	707
2012	2012-07-05	azametifos	163.76	708
2012	2012-07-05	deltametrin	12.641	709
2012	2012-07-26	cypermetrin	3.161	710
2012	2012-10-04	emamectin	360.596	711
2012	2012-10-22	emamectin	243.286	712
2012	2012-10-22	emamectin	249.023	713
2012	2012-10-24	emamectin	351.65	714
2012	2012-11-06	emamectin	543.346	715
2012	2012-11-06	emamectin	701.727	716
2012	2012-11-06	emamectin	353.796	717
2012	2012-11-14	azametifos	4.46	718
2012	2012-12-13	emamectin	76.096	719
2012	2012-12-13	emamectin	75.445	720
