# Supplementary material for: Trends in de-lousing of Norwegian farmed salmon from 2000–2019—Consumption of medicines, salmon louse resistance and non-medicinal control methods
Source: PLoS One. 2020 Oct 29;15(10):e0240894. doi: 10.1371/journal.pone.0240894 (PMC7595418; doi:10.1371/journal.pone.0240894)
Supplement: S3 Table — Location identifying details have been anonymized. (XLSX) [file pone.0240894.s004.xlsx]

## Sheet: Sheet1
id	year	control	survival	substance	date
1	2013	0	0.604651	aza	2013-09-03
2	2013	0.0277778	0.621622	aza	2013-09-05
3	2013	0	0.157895	delta	2013-09-05
4	2013	0	0.363636	aza	2013-09-05
5	2013	0	0.72	aza	2013-09-05
6	2013	0	0.875	delta	2013-09-05
7	2013	0	0	aza	2013-09-06
8	2013	0	0.944444	aza	2013-09-06
9	2013	0	0.930233	delta	2013-09-06
10	2013	0	0.382353	aza	2013-09-09
11	2013	0	0.228571	delta	2013-09-09
12	2013	0.0243902	0.818182	delta	2013-09-10
13	2013	0.0571429	0.787879	delta	2013-09-10
14	2013	0.0769231	0.555556	aza	2013-09-10
15	2013	0.0714286	0.458333	aza	2013-09-12
16	2013	0.0714286	0.421053	delta	2013-09-12
17	2013	0	0.545455	aza	2013-09-19
18	2013	0.025	0.789474	delta	2013-09-19
19	2013	0.0571429	0.580645	aza	2013-09-20
20	2013	0.0571429	0.763889	delta	2013-09-20
21	2013	0.0487805	0.536585	aza	2013-09-20
22	2013	0.0487805	0.309524	delta	2013-09-20
23	2013	0.0357143	0.173913	aza	2013-09-20
24	2013	0.0357143	0.681818	delta	2013-09-20
25	2013	0	0.125	delta	2013-09-23
26	2013	0.0425532	0.604167	aza	2013-09-23
27	2013	0.0425532	0.155556	delta	2013-09-23
28	2013	0	0.666667	aza	2013-09-23
29	2013	0.12069	0.357143	delta	2013-09-23
30	2013	0.0357143	0.73913	aza	2013-09-23
31	2013	0.0357143	0.555556	delta	2013-09-23
32	2013	0.0465116	0.4	aza	2013-09-24
33	2013	0.0465116	0.0681818	delta	2013-09-24
34	2013	0	0.904762	aza	2013-09-26
35	2013	0	0.962963	delta	2013-09-26
36	2013	0.142857	0	delta	2013-09-27
37	2013	0.030303	0.588235	aza	2013-09-27
38	2013	0.030303	0.78125	delta	2013-09-27
39	2013	0.0333333	0.714286	aza	2013-09-30
40	2013	0.0333333	0.685185	delta	2013-09-30
41	2013	0	0.365854	aza	2013-10-03
42	2013	0	0.71875	delta	2013-10-03
43	2013	0	0.28125	aza	2013-10-03
44	2013	0	0.7	delta	2013-10-03
45	2013	0	0.774194	aza	2013-10-08
46	2013	0	0.34375	delta	2013-10-08
47	2013	0	0.282051	delta	2013-10-16
48	2013	0	1	aza	2013-10-23
49	2013	0	0.84375	delta	2013-10-23
50	2013	0.04	0.0588235	aza	2013-10-24
51	2013	0.04	0.0681818	delta	2013-10-24
52	2013	0	0.644444	aza	2013-10-24
53	2013	0	0.173913	delta	2013-10-24
54	2013	0.0285714	0.527778	aza	2013-10-25
55	2013	0.0285714	0.2	delta	2013-10-25
56	2013	0	0.86	aza	2013-10-28
57	2013	0.116279	0.586207	aza	2013-10-29
58	2013	0.116279	0.666667	delta	2013-10-29
59	2013	0.12	0.580645	aza	2013-10-30
60	2013	0.0588235	0.117647	aza	2013-10-31
61	2013	0.0588235	0.047619	delta	2013-10-31
62	2013	0	0.655172	delta	2013-10-31
63	2013	0.0526316	0.277778	aza	2013-10-31
64	2013	0.0526316	0.294118	delta	2013-10-31
65	2013	0	0.697674	aza	2013-11-05
66	2013	0	0.837838	delta	2013-11-05
67	2013	0	0	delta	2013-11-08
68	2013	0	0.269231	delta	2013-11-12
69	2013	0	0.694444	aza	2013-11-14
70	2013	0	0.0666667	delta	2013-11-14
71	2013	0	0	aza	2013-11-16
72	2013	0	0	delta	2013-11-16
73	2013	0.0238095	0.586957	aza	2013-11-19
74	2013	0.0277778	0.916667	delta	2013-11-19
75	2013	0	0	aza	2013-11-20
76	2013	0	0	delta	2013-11-20
77	2013	0	0.027027	delta	2013-11-20
78	2013	0	0	delta	2013-11-23
79	2013	0.0645161	0.871795	aza	2013-11-25
80	2013	0.0645161	0.825	delta	2013-11-25
81	2013	0	0	aza	2013-11-26
82	2013	0.0434783	0.130435	delta	2013-11-26
83	2013	0.0322581	0.5	delta	2013-11-26
84	2013	0.131579	0.5	delta	2013-11-26
85	2013	0	0.0833333	delta	2013-11-26
86	2013	0.0285714	0.490566	aza	2013-11-27
87	2013	0	0.725806	delta	2013-11-27
88	2013	0	0.774194	aza	2013-12-03
89	2013	0	0.0666667	delta	2013-12-03
90	2013	0	0.520833	aza	2013-12-10
91	2013	0.027027	0.731707	delta	2013-12-10
92	2013	0	0.836066	aza	2013-12-19
93	2013	0.1	0.0285714	aza	2014-01-03
94	2013	0.0571429	0.888889	delta	2014-01-03
95	2013	0.0232558	0.0434783	aza	2014-01-03
96	2014	0.0238095	0.594595	aza	2014-01-06
97	2014	0.0238095	0.942857	delta	2014-01-06
98	2013	0.2	0.411765	aza	2014-01-13
99	2013	0.2	0.619048	delta	2014-01-13
100	2014	0.0787402	0.539683	aza	2014-01-24
101	2014	0.114286	0.398496	delta	2014-01-24
102	2014	0.168675	0.34	ema	2014-01-24
103	2014	0.0769231	0.416667	delta	2014-03-12
104	2014	0	0.4	ema	2014-03-12
105	2014	0	0.15	ema	2014-03-14
106	2014	0	0.83871	aza	2014-07-02
107	2014	0	0.565217	delta	2014-07-02
108	2014	0	0.424242	ema	2014-07-02
109	2014	0.027027	0.285714	delta	2014-07-02
110	2014	0.2	0.520833	delta	2014-07-17
111	2014	0.0625	0.2	delta	2014-07-22
112	2014	0	0.605263	aza	2014-07-24
113	2014	0	0.351351	delta	2014-07-24
114	2014	0.0465116	0.928571	aza	2014-07-24
115	2014	0.0465116	0.16129	delta	2014-07-24
116	2014	0.0465116	0.622222	ema	2014-07-24
117	2014	0.0465116	0	H2O2	2014-07-24
118	2014	0	0.3125	delta	2014-08-01
119	2014	0.0526316	0.2	aza	2014-08-07
120	2014	0.037037	0.0666667	delta	2014-08-07
121	2014	0.0338983	0.705882	aza	2014-08-19
122	2014	0.0338983	0.732143	delta	2014-08-19
123	2014	0.0338983	0.119048	ema	2014-08-19
124	2014	0.0204082	0.682927	delta	2014-08-21
125	2014	0	0.8	aza	2014-08-21
126	2014	0	0	H2O2	2014-08-21
127	2014	0	0.4	ema	2014-08-21
128	2014	0.146341	0.857143	delta	2014-09-01
129	2014	0.146341	0.5	ema	2014-09-01
130	2014	0.0243902	0.685714	aza	2014-09-01
131	2014	0.0243902	0.886364	delta	2014-09-01
132	2014	0.146341	0.560976	aza	2014-09-01
133	2014	0.0588235	0.854167	delta	2014-09-02
134	2014	0.0465116	0.740741	aza	2014-09-02
135	2014	0	0.0163934	H2O2	2014-09-02
136	2014	0	0.452381	ema	2014-09-02
137	2014	0.0952381	0.780488	aza	2014-09-02
138	2014	0.0952381	0.64	delta	2014-09-02
139	2014	0	0.423077	aza	2014-09-04
140	2014	0	0.892857	delta	2014-09-04
141	2014	0	0.909091	ema	2014-09-04
142	2014	0	0	H2O2	2014-09-04
143	2014	0	0.380952	H2O2	2014-09-04
144	2014	0.178571	0.692308	aza	2014-09-08
145	2014	0.178571	0.611111	delta	2014-09-08
146	2014	0.178571	1	ema	2014-09-08
147	2014	0.178571	0	H2O2	2014-09-08
148	2014	0.0967742	0.354839	delta	2014-09-09
149	2014	0.0967742	0.5	ema	2014-09-09
150	2014	0.0967742	0.111111	H2O2	2014-09-09
151	2014	0.0322581	0.129032	H2O2	2014-09-09
152	2014	0.0638298	0.425	aza	2014-09-10
153	2014	0.0638298	0.714286	delta	2014-09-10
154	2014	0.0638298	0	H2O2	2014-09-10
155	2014	0.178571	0.709677	H2O2	2014-09-12
156	2014	0	0.03125	delta	2014-09-16
157	2014	0.0882353	0.928571	aza	2014-09-16
158	2014	0.025	0	H2O2	2014-09-16
159	2014	0.03125	0.121212	ema	2014-09-16
160	2014	0.0512821	0.894737	aza	2014-09-17
161	2014	0.0512821	0.815789	delta	2014-09-17
162	2014	0.0512821	0.487179	ema	2014-09-17
163	2014	0	0.805556	aza	2014-09-18
164	2014	0	0.9	delta	2014-09-18
165	2014	0	0.172414	H2O2	2014-09-18
166	2014	0	0.581395	delta	2014-09-22
167	2014	0	0.105263	H2O2	2014-09-22
168	2014	0.185185	0.208333	ema	2014-09-23
169	2014	0.09375	0.638889	aza	2014-09-24
170	2014	0.09375	0.777778	delta	2014-09-24
171	2014	0.09375	0.852941	ema	2014-09-24
172	2014	0.0322581	0	delta	2014-09-25
173	2014	0.03125	0.0555556	aza	2014-09-25
174	2014	0	0	H2O2	2014-09-25
175	2014	0.121212	0.928571	aza	2014-09-26
176	2014	0.121212	0.9	ema	2014-09-26
177	2014	0.138889	0.5	aza	2014-09-30
178	2014	0.138889	0.615385	delta	2014-09-30
179	2014	0.138889	0.833333	ema	2014-09-30
180	2014	0.138889	0	H2O2	2014-09-30
181	2014	0.0555556	0.210526	delta	2014-10-01
182	2014	0	0.730769	aza	2014-10-01
183	2014	0	0.962963	delta	2014-10-01
184	2014	0.0307692	0.694915	delta	2014-10-01
185	2014	0	0.3125	aza	2014-10-02
186	2014	0	0.457143	delta	2014-10-02
187	2014	0.1	0	delta	2014-10-06
188	2014	0.1	0.304348	ema	2014-10-06
189	2014	0.0555556	0.757576	ema	2014-10-07
190	2014	0.0555556	0.257143	H2O2	2014-10-07
191	2014	0.0142857	0.283333	aza	2014-10-07
192	2014	0.0142857	0.577465	delta	2014-10-07
193	2014	0.0588235	0.352941	ema	2014-10-08
194	2014	0.0588235	0.0384615	H2O2	2014-10-08
195	2014	0.139535	0.129032	delta	2014-10-09
196	2014	0.111111	0.166667	aza	2014-10-09
197	2014	0.0810811	0.0612245	ema	2014-10-09
198	2014	0	0.235294	delta	2014-10-09
199	2014	0	0	ema	2014-10-09
200	2014	0.15625	0.62069	aza	2014-10-10
201	2014	0.15625	0.605263	delta	2014-10-10
202	2014	0.15625	0.533333	ema	2014-10-10
203	2014	0.15625	0.0344828	H2O2	2014-10-10
204	2014	0.03125	0.578947	delta	2014-10-10
205	2014	0	0.533333	delta	2014-10-14
206	2014	0	0	H2O2	2014-10-14
207	2014	0.0714286	0.7	aza	2014-10-14
208	2014	0.0714286	0.2	delta	2014-10-14
209	2014	0.0714286	0.285714	ema	2014-10-14
210	2014	0	0.241379	aza	2014-10-14
211	2014	0.0344828	0.757576	delta	2014-10-15
212	2014	0.0344828	0.588235	H2O2	2014-10-15
213	2014	0	0.275862	delta	2014-10-15
214	2014	0	0.272727	ema	2014-10-15
215	2014	0	0	H2O2	2014-10-15
216	2014	0	0.0697674	H2O2	2014-10-16
217	2014	0	0.25	aza	2014-10-16
218	2014	0.0333333	0.766667	aza	2014-10-17
219	2014	0.0333333	0.516129	delta	2014-10-17
220	2014	0.0333333	0.9	ema	2014-10-17
221	2014	0.0333333	0.0333333	H2O2	2014-10-17
222	2014	0	0.769231	aza	2014-10-18
223	2014	0	0.631579	delta	2014-10-18
224	2014	0.0454545	0.291667	aza	2014-10-20
225	2014	0.0454545	0.6	delta	2014-10-20
226	2014	0	0.777778	aza	2014-10-21
227	2014	0	0.26087	delta	2014-10-21
228	2014	0	0.08	ema	2014-10-21
229	2014	0	0.0909091	H2O2	2014-10-21
230	2014	0	0.545455	aza	2014-10-21
231	2014	0	0.684211	delta	2014-10-21
232	2014	0	0.136364	H2O2	2014-10-21
233	2014	0.09375	0.56	aza	2014-10-23
234	2014	0.09375	0.88	delta	2014-10-23
235	2014	0.09375	0.294118	ema	2014-10-23
236	2014	0	0.15	H2O2	2014-10-23
237	2014	0.03125	0.882353	aza	2014-10-28
238	2014	0	0.88	aza	2014-10-28
239	2014	0.03125	0.878788	delta	2014-10-28
240	2014	0.03125	0.918919	ema	2014-10-28
241	2014	0.0606061	0.238095	aza	2014-10-28
242	2014	0.0606061	0.592593	delta	2014-10-28
243	2014	0	0.0833333	H2O2	2014-10-28
244	2014	0	0.935484	aza	2014-10-28
245	2014	0	0.708333	delta	2014-10-28
246	2014	0	0.675	ema	2014-10-28
247	2014	0	0	H2O2	2014-10-28
248	2014	0.03125	0.589744	H2O2	2014-10-28
249	2014	0	0.212121	delta	2014-10-29
250	2014	0	0.75	aza	2014-10-29
251	2014	0	0.8	delta	2014-10-29
252	2014	0	0.62963	ema	2014-10-29
253	2014	0	0	H2O2	2014-10-29
254	2014	0	0.173913	aza	2014-10-29
255	2014	0	0	delta	2014-10-29
256	2014	0	0.16	aza	2014-10-30
257	2014	0	0.241379	delta	2014-10-30
258	2014	0.0294118	0.815789	aza	2014-10-31
259	2014	0.0294118	0.789474	delta	2014-10-31
260	2014	0	0.222222	ema	2014-10-31
261	2014	0	0.326087	aza	2014-11-04
262	2014	0	0.181818	delta	2014-11-04
263	2014	0	0.868421	ema	2014-11-04
264	2014	0.025641	0.16	H2O2	2014-11-04
265	2014	0	0.153846	delta	2014-11-05
266	2014	0.05	0.416667	aza	2014-11-06
267	2014	0	0.227273	delta	2014-11-06
268	2014	0.0789474	0.275362	H2O2	2014-11-06
269	2014	0.136364	0.375	aza	2014-11-06
270	2014	0.136364	0.913043	delta	2014-11-06
271	2014	0.0322581	0.6	delta	2014-11-07
272	2014	0.0322581	0.837838	aza	2014-11-07
273	2014	0	0.3125	delta	2014-11-10
274	2014	0	0.45	ema	2014-11-10
275	2014	0	0.230769	delta	2014-11-13
276	2014	0	0.534483	aza	2014-11-17
277	2014	0	0.589286	delta	2014-11-17
278	2014	0.2	0.185185	delta	2014-11-17
279	2014	0.2	0.333333	ema	2014-11-17
280	2014	0	0.75	delta	2014-11-18
281	2014	0	0.777778	aza	2014-11-19
282	2014	0	0.923077	delta	2014-11-19
283	2014	0.025641	0.490196	ema	2014-11-19
284	2014	0.03125	0.8	H2O2	2014-11-19
285	2014	0.111111	0.826087	delta	19.11.2014
286	2014	0.0571429	0.823529	aza	2014-11-19
287	2014	0.0571429	0.638889	delta	2014-11-19
288	2014	0.0571429	0.722222	ema	2014-11-19
289	2014	0.05	0.130435	delta	2014-11-20
290	2014	0.0434783	0.0434783	H2O2	2014-11-20
291	2014	0	0.73913	aza	2014-11-20
292	2014	0	0.47619	delta	2014-11-20
293	2014	0	0.761905	ema	2014-11-20
294	2014	0	0.176471	H2O2	2014-11-20
295	2014	0	0.818182	aza	2014-11-20
296	2014	0	0.272727	delta	2014-11-20
297	2014	0	0.0357143	ema	2014-11-20
298	2014	0	0.181818	H2O2	2014-11-20
299	2014	0.0322581	1	aza	2014-11-21
300	2014	0.0322581	0.882353	delta	2014-11-21
301	2014	0.0322581	0.941176	ema	2014-11-21
302	2014	0.0666667	0.888889	aza	2014-11-24
303	2014	0.0666667	0.878788	delta	2014-11-24
304	2014	0.0666667	0.375	H2O2	2014-11-24
305	2014	0.0714286	0.809524	delta	2014-11-26
306	2014	0.0714286	0.142857	H2O2	2014-11-26
307	2014	0	0.825	aza	2014-11-27
308	2014	0	0.948718	ema	2014-11-27
309	2014	0.037037	0.222222	H2O2	2014-12-01
310	2014	0.037037	0.222222	H2O2	2014-12-01
311	2014	0.0344828	0.194444	H2O2	2014-12-03
312	2014	0	0.189189	H2O2	2014-12-03
313	2014	0	0.173913	aza	2014-12-11
314	2014	0	0.333333	ema	2014-12-11
315	2014	0	0.571429	aza	2014-12-13
316	2014	0	0.6	delta	2014-12-13
317	2014	0	0.75	delta	2014-12-16
318	2014	0	0.421053	ema	2014-12-16
319	2014	0	0.705882	aza	2014-12-16
320	2014	0	0.727273	ema	2014-12-16
321	2014	0.0344828	0.883721	delta	2014-12-17
322	2014	0	0.125	H2O2	2014-12-17
323	2015	0.0277778	0.25	delta	2015-01-14
324	2015	0.183099	0.05	H2O2	2015-01-14
325	2015	0.025	0.171429	aza	2015-01-14
326	2015	0.0789474	0.742857	delta	2015-01-14
327	2016	0.0789474	0.742857	delta	2015-01-14
328	2015	0.0769231	0.777778	ema	2015-03-21
329	2015	0.0769231	0.571429	delta	2015-03-21
330	2015	0.0666667	0.766667	delta	2015-03-28
331	2015	0.114286	0.677419	delta	2015-04-23
332	2015	0.0882353	0.53125	aza	2015-04-23
333	2015	0.129032	0.483871	ema	2015-04-23
334	2015	0.09375	0	H2O2	2015-04-23
335	2015	0.0322581	0.6	delta	2015-05-04
336	2015	0.1	0.09375	H2O2	2015-05-04
337	2015	0.133333	0.5625	aza	2015-05-04
338	2015	0.0666667	0.605263	ema	2015-05-04
339	2015	0.0588235	0.727273	delta	2015-05-08
340	2015	0.03125	0.181818	H2O2	2015-05-08
341	2015	0.0967742	0.617647	aza	2015-05-08
342	2015	0.0714286	0.78125	ema	2015-05-08
343	2015	0.0333333	0.515152	delta	2015-05-18
344	2015	0.0967742	0.030303	H2O2	2015-05-18
345	2015	0	0.451613	aza	2015-05-18
346	2015	0.05	0.382353	ema	2015-05-18
347	2015	0.0625	0.933333	aza	2015-05-19
348	2015	0	0.266667	delta	2015-05-19
349	2015	0	0.0357143	ema	2015-05-19
350	2015	0.0526316	0.695652	delta	2015-06-04
351	2015	0.05	0.125	H2O2	2015-06-04
352	2015	0.0487805	0.744681	aza	2015-06-04
353	2015	0.0731707	0.608696	ema	2015-06-04
354	2015	0.105263	0.309524	delta	2015-06-22
355	2015	0.105263	0	H2O2	2015-06-22
356	2015	0.119048	0.475	aza	2015-06-22
357	2015	0.0930233	0.116279	ema	2015-06-22
358	2015	0.162162	0.190476	delta	2015-06-29
359	2015	0.075	0.0454545	H2O2	2015-06-29
360	2015	0.0769231	0.27907	aza	2015-06-29
361	2015	0.139535	0.030303	ema	2015-06-29
362	2015	0	0.108108	ema	2015-07-09
363	2015	0	0.27027	H2O2	2015-07-09
364	2015	0.142857	0.689655	delta	2015-07-09
365	2015	0.142857	0.1	ema	2015-07-09
366	2015	0.142857	0.107143	H2O2	2015-07-09
367	2015	0.0333333	0.346154	ema	2015-07-10
368	2015	0.173913	0.037037	H2O2	2015-07-21
369	2015	0.173913	0.875	delta	2015-07-21
370	2015	0.0606061	0.862069	aza	2015-07-21
371	2015	0.0606061	0.675	delta	2015-07-21
372	2015	0.0606061	0.0833333	ema	2015-07-21
373	2015	0.0606061	0.0909091	H2O2	2015-07-21
374	2015	0	0.411765	delta	2015-07-22
375	2015	0.0277778	0.125	delta	2015-07-24
376	2015	0.0277778	0.771429	ema	2015-07-24
377	2015	0	0.0487805	delta	2015-08-01
378	2015	0	0	ema	2015-08-01
379	2015	0	0.047619	H2O2	2015-08-01
380	2015	0.0357143	0.296296	delta	2015-08-06
381	2015	0.0357143	0.3	H2O2	2015-08-06
382	2015	0	0.903226	delta	2015-08-11
383	2015	0	0.314286	ema	2015-08-11
384	2015	0	0.208333	H2O2	2015-08-11
385	2015	0.103448	0.745098	aza	2015-08-12
386	2015	0.0571429	0	aza	2015-08-12
387	2015	0.0571429	0.0294118	delta	2015-08-12
388	2015	0.0571429	0.0833333	H2O2	2015-08-12
389	2015	0.153846	0.565217	aza	2015-08-12
390	2015	0.153846	0.83871	delta	2015-08-12
391	2015	0.103448	0.685714	delta	2015-08-13
392	2015	0.103448	0.631579	ema	2015-08-13
393	2015	0	0.666667	aza	2015-08-17
394	2015	0	0.611111	delta	2015-08-17
395	2015	0	0.75	ema	2015-08-17
396	2015	0	0	H2O2	2015-08-17
397	2015	0	0.363636	aza	2015-08-19
398	2015	0	0.611111	delta	2015-08-19
399	2015	0.0689655	0.225806	aza	2015-08-25
400	2015	0.0689655	0.322581	delta	2015-08-25
401	2015	0.0555556	0.0277778	aza	2015-08-28
402	2015	0.0555556	0	delta	2015-08-28
403	2015	0.0555556	0.891892	ema	2015-08-28
404	2015	0.0555556	0.0277778	H2O2	2015-08-28
405	2015	0.0277778	0.891892	aza	2015-08-29
406	2015	0.0277778	0.0810811	delta	2015-08-29
407	2015	0.0277778	0.722222	H2O2	2015-08-29
408	2015	0	0.875	delta	2015-08-31
409	2015	0	0.272727	H2O2	2015-08-31
410	2015	0	0.8	aza	2015-08-31
411	2015	0	0.230769	ema	2015-08-31
412	2015	0	0.862069	delta	2015-08-31
413	2015	0.0714286	0.692308	delta	2015-09-01
414	2015	0.0714286	0.333333	ema	2015-09-01
415	2015	0.0714286	0.333333	H2O2	2015-09-01
416	2015	0	0.833333	aza	2015-09-01
417	2015	0	0.903226	ema	2015-09-01
418	2015	0	0.354839	H2O2	2015-09-01
419	2015	0	0.615385	delta	2015-09-03
420	2015	0	0.344828	H2O2	2015-09-03
421	2015	0	0.5	ema	2015-09-03
422	2015	0	0.428571	aza	2015-09-03
423	2015	0	0.153846	delta	2015-09-03
424	2015	0	0.0833333	H2O2	2015-09-03
425	2015	0	0.358974	aza	2015-09-04
426	2015	0	0.0857143	delta	2015-09-04
427	2015	0	0.555556	H2O2	2015-09-04
428	2015	0	0.833333	aza	2015-09-08
429	2015	0	0.269231	aza	2015-09-08
430	2015	0	0.583333	delta	2015-09-08
431	2015	0	0.806452	delta	2015-09-08
432	2015	0	0.866667	ema	2015-09-08
433	2015	0	0.37931	H2O2	2015-09-08
434	2015	0	0.529412	aza	2015-09-10
435	2015	0	0.6	delta	2015-09-10
436	2015	0.0588235	0.465116	delta	2015-09-10
437	2015	0.111111	0	aza	2015-09-14
438	2015	0.111111	0.025641	delta	2015-09-14
439	2015	0.111111	0.775	ema	2015-09-14
440	2015	0.111111	0.170732	H2O2	2015-09-14
441	2015	0.0571429	0.0731707	delta	2015-09-15
442	2015	0.030303	0.0714286	H2O2	2015-09-15
443	2015	0	0.454545	aza	2015-09-15
444	2015	0	0.04	H2O2	2015-09-15
445	2015	0	0.142857	delta	2015-09-15
446	2015	0.03125	0.588235	delta	2015-09-16
447	2015	0.03125	0.553191	aza	2015-09-16
448	2015	0.03125	0.225	ema	2015-09-16
449	2015	0	0.238095	delta	2015-09-16
450	2015	0	0.0444444	H2O2	2015-09-16
451	2015	0	0.956522	ema	2015-09-17
452	2015	0	0.416667	delta	2015-09-17
453	2015	0.0454545	0.545455	aza	2015-09-17
454	2015	0.0454545	0.181818	delta	2015-09-17
455	2015	0.0454545	0.047619	H2O2	2015-09-17
456	2015	0.192308	0.142857	delta	2015-09-18
457	2015	0.192308	0	H2O2	2015-09-18
458	2015	0	0.9	ema	2015-09-18
459	2015	0.106383	0.788462	aza	2015-09-23
460	2015	0.106383	0.516129	delta	2015-09-23
461	2015	0.139535	0.5	aza	2015-09-24
462	2015	0.139535	0.702703	ema	2015-09-24
463	2015	0.139535	0.05	H2O2	2015-09-24
464	2015	0	0.025	ema	2015-09-30
465	2015	0.0277778	0.820513	aza	2015-10-01
466	2015	0.0277778	0.459459	delta	2015-10-01
467	2015	0.0277778	0.648649	ema	2015-10-01
468	2015	0.0277778	0.121212	H2O2	2015-10-01
469	2015	0.0967742	0.717949	aza	2015-10-02
470	2015	0.0967742	0.475	ema	2015-10-02
471	2015	0.0967742	0.216216	H2O2	2015-10-02
472	2015	0.0512821	0.1	aza	2015-10-02
473	2015	0.0512821	0.473684	H2O2	2015-10-02
474	2015	0	0.35	aza	2015-10-06
475	2015	0	0.541667	delta	2015-10-06
476	2015	0.0416667	0.862745	aza	2015-10-07
477	2015	0	0.458333	aza	2015-10-07
478	2015	0	0.269231	delta	2015-10-07
479	2015	0.0416667	0.535714	delta	2015-10-07
480	2015	0.0416667	0.0571429	ema	2015-10-07
481	2015	0.0416667	0	H2O2	2015-10-07
482	2015	0	0.0465116	H2O2	2015-10-07
483	2015	0.0333333	0.896552	aza	2015-10-08
484	2015	0.0333333	0.333333	delta	2015-10-08
485	2015	0.0333333	0.333333	ema	2015-10-08
486	2015	0.0333333	0.366667	H2O2	2015-10-08
487	2015	0	0.7	delta	2015-10-12
488	2015	0	0.106383	ema	2015-10-12
489	2015	0	0.255814	H2O2	2015-10-12
490	2015	0.03125	0.8125	aza	2015-10-15
491	2015	0.03125	0.324324	delta	2015-10-15
492	2015	0.03125	0.65625	delta	2015-10-15
493	2015	0.03125	0.848485	ema	2015-10-15
494	2015	0.03125	0.242424	H2O2	2015-10-15
495	2015	0.0769231	0.833333	aza	2015-10-19
496	2015	0.0869565	0.285714	delta	2015-10-19
497	2015	0.0869565	0.565217	ema	2015-10-19
498	2015	0.0512821	0	H2O2	2015-10-19
499	2015	0	0.644444	delta	2015-10-19
500	2015	0	0.382353	ema	2015-10-19
501	2015	0	0.263158	H2O2	2015-10-19
502	2015	0.0714286	0.566667	aza	2015-10-21
503	2015	0.0714286	0.545455	delta	2015-10-21
504	2015	0.0714286	0.818182	delta	2015-10-21
505	2015	0.0714286	0.761905	ema	2015-10-21
506	2015	0.0714286	0.212121	H2O2	2015-10-21
507	2015	0	0.552632	aza	2015-10-24
508	2015	0	0.277778	delta	2015-10-24
509	2015	0	0	H2O2	2015-10-24
510	2015	0.0285714	0.657895	aza	2015-10-24
511	2015	0.0285714	0.135135	delta	2015-10-24
512	2015	0.0285714	0.918919	ema	2015-10-24
513	2015	0.0285714	0.527778	H2O2	2015-10-24
514	2015	0	0.866667	aza	2015-10-27
515	2015	0	0.774194	delta	2015-10-27
516	2015	0	0.8	ema	2015-10-27
517	2015	0	0.266667	H2O2	2015-10-27
518	2015	0	0.16129	aza	2015-10-27
519	2015	0	0	delta	2015-10-27
520	2015	0	0.967742	ema	2015-10-27
521	2015	0	0.354839	H2O2	2015-10-27
522	2015	0	0.777778	aza	2015-10-28
523	2015	0.027027	0.571429	delta	2015-10-28
524	2015	0.0526316	0.472727	ema	2015-10-28
525	2015	0	0.0434783	H2O2	2015-10-28
526	2015	0	0.969697	ema	2015-10-28
527	2015	0	0.516129	H2O2	2015-10-28
528	2015	0.125	0.75	aza	2015-10-29
529	2015	0.08	0.809524	aza	2015-10-29
530	2015	0.125	0.2	delta	2015-10-29
531	2015	0.08	0	delta	2015-10-29
532	2015	0.125	0.0769231	ema	2015-10-29
533	2015	0.08	0.0909091	ema	2015-10-29
534	2015	0.125	0.5	H2O2	2015-10-29
535	2015	0.08	0.333333	H2O2	2015-10-29
536	2015	0.0810811	0.567568	aza	2015-10-30
537	2015	0.0810811	0.583333	delta	2015-10-30
538	2015	0.0810811	0.837838	delta	2015-10-30
539	2015	0.0810811	0.294118	ema	2015-10-30
540	2015	0.0810811	0.131579	H2O2	2015-10-30
541	2015	0	0	aza	2015-10-30
542	2015	0	0.0333333	delta	2015-10-30
543	2015	0	0.891892	delta	2015-11-03
544	2015	0.075	0.153846	H2O2	2015-11-03
545	2015	0.05	0.790698	aza	2015-11-03
546	2015	0.0909091	0.4375	aza	2015-11-05
547	2015	0.0909091	0.84375	delta	2015-11-05
548	2015	0.0909091	0.9375	ema	2015-11-05
549	2015	0.0909091	0.1	H2O2	2015-11-05
550	2015	0.0645161	0.935484	aza	2015-11-06
551	2015	0.0645161	0.666667	delta	2015-11-06
552	2015	0.0645161	0.75	ema	2015-11-06
553	2015	0.0645161	0.258065	H2O2	2015-11-06
554	2015	0.0333333	1	aza	2015-11-10
555	2015	0.0333333	0.878788	delta	2015-11-10
556	2015	0.0333333	0.9	ema	2015-11-10
557	2015	0.0333333	0.5	H2O2	2015-11-10
558	2015	0	0.342857	aza	2015-11-11
559	2015	0	0.558824	delta	2015-11-11
560	2015	0.1	0.785714	aza	2015-11-18
561	2015	0.1	0.707317	delta	2015-11-18
562	2015	0.1	0.690476	ema	2015-11-18
563	2015	0.1	0.425	H2O2	2015-11-18
564	2015	0.037037	0.363636	aza	2015-11-24
565	2015	0.0625	0.714286	aza	2015-11-24
566	2015	0.037037	0.590909	delta	2015-11-24
567	2015	0.037037	0.323529	ema	2015-11-24
568	2015	0.0625	0.852941	ema	2015-11-24
569	2015	0.0625	0.138889	H2O2	2015-11-24
570	2015	0.0212766	0.528571	ema	2015-11-25
571	2015	0.0212766	0	H2O2	2015-11-25
572	2015	0	0.904762	aza	2015-11-27
573	2015	0	0.666667	delta	2015-11-27
574	2015	0	0.933333	ema	2015-11-27
575	2015	0	0.321429	H2O2	2015-11-27
576	2015	0.139535	0.625	aza	2015-12-01
577	2015	0.139535	0.6875	delta	2015-12-01
578	2015	0.139535	1	ema	2015-12-01
579	2015	0.139535	0.0454545	H2O2	2015-12-01
580	2015	0	0.83871	aza	2015-12-01
581	2015	0	0.816667	aza	2015-12-02
582	2015	0	0.777778	delta	2015-12-02
583	2015	0	0.54902	ema	2015-12-02
584	2015	0	0.0909091	H2O2	2015-12-02
585	2015	0.0909091	0.222222	aza	2015-12-11
586	2015	0.0909091	0.0555556	delta	2015-12-11
587	2015	0	0.133333	H2O2	2015-12-18
588	2016	0.0277778	0.25	delta	2016-01-14
589	2016	0.183099	0.05	H2O2	2016-01-14
590	2016	0.025	0.171429	aza	2016-01-14
591	2016	0	0.0416667	H2O2	2016-01-22
592	2016	0	0.73913	delta	2016-01-22
593	2016	0	0.821429	ema	2016-01-22
594	2016	0	0.884615	delta	2016-01-28
595	2016	0	0.533333	ema	2016-01-28
596	2016	0	0.142857	H2O2	2016-01-28
597	2017	0.0634921	0.566667	delta	2016-02-10
598	2017	0.0634921	0.222222	H2O2	2016-02-10
599	2016	0.0384615	0.958333	delta	2016-02-16
600	2016	0.0384615	0.8	ema	2016-02-16
601	2016	0.0384615	0.125	H2O2	2016-02-16
602	2016	0.0454545	0.727273	aza	2016-02-23
603	2016	0.0454545	0.736842	delta	2016-02-23
604	2016	0.0454545	0.965517	ema	2016-02-23
605	2016	0.0454545	0.285714	H2O2	2016-02-23
606	2016	0.08	0.913043	delta	2016-02-23
607	2016	0.08	0.916667	ema	2016-02-23
608	2016	0.08	0	H2O2	2016-02-23
609	2016	0.111111	0.709677	delta	2016-02-29
610	2016	0.111111	0.875	ema	2016-02-29
611	2016	0.111111	0.0357143	H2O2	2016-02-29
612	2016	0.0263158	0.651163	delta	2016-03-01
613	2016	0.0263158	0.46875	ema	2016-03-01
614	2016	0.0263158	0.257143	H2O2	2016-03-01
615	2016	0.0625	0.909091	delta	2016-03-02
616	2016	0.0434783	0.913043	ema	2016-03-02
617	2016	0.0434783	0.416667	H2O2	2016-03-02
618	2016	0	0.607143	delta	2016-03-04
619	2016	0	0.894737	ema	2016-03-04
620	2016	0	0.529412	H2O2	2016-03-04
621	2016	0	0.961538	ema	2016-03-31
622	2016	0.0740741	0.4	delta	2016-04-12
623	2016	0.0740741	0.0357143	H2O2	2016-04-12
624	2016	0	0.878788	delta	2016-04-25
625	2016	0	0.728814	ema	2016-04-25
626	2016	0	0.419355	H2O2	2016-04-25
627	2016	0.1	0.818182	aza	2016-04-27
628	2016	0.2	0.7	delta	2016-04-27
629	2016	0.1	0.8	ema	2016-04-27
630	2016	0	0.805556	delta	2016-05-13
631	2016	0	0.12766	H2O2	2016-05-13
632	2016	0.0212766	0.705882	aza	2016-05-13
633	2016	0	0.528302	ema	2016-05-13
634	2016	0	0.707317	aza	2016-06-02
635	2016	0	0.375	delta	2016-06-02
636	2016	0.0243902	0	H2O2	2016-06-02
637	2016	0	0.833333	aza	2016-06-23
638	2016	0.0731707	0.567568	aza	2016-06-29
639	2016	0.0731707	0.727273	delta	2016-06-29
640	2016	0.0731707	0.0869565	H2O2	2016-06-29
641	2016	0.173913	0.344828	aza	2016-06-30
642	2016	0.173913	0.416667	delta	2016-06-30
643	2016	0.173913	0.130435	H2O2	2016-06-30
644	2016	0.0428571	0.561404	delta	2016-07-01
645	2016	0.0428571	0.478261	ema	2016-07-01
646	2016	0.0428571	0.0833333	H2O2	2016-07-01
647	2016	0	0.675	aza	2016-07-04
648	2016	0	0.4	delta	2016-07-04
649	2016	0	0.525	ema	2016-07-04
650	2016	0.133333	0	delta	2016-07-06
651	2016	0.0588235	0.4	ema	2016-07-07
652	2016	0.0344828	0.958333	aza	2016-07-07
653	2016	0	0	delta	2016-07-07
654	2016	0	0.0263158	H2O2	2016-07-07
655	2016	0	0.428571	aza	2016-07-07
656	2016	0	0.5	ema	2016-07-07
657	2016	0.0263158	0.857143	aza	2016-07-11
658	2016	0	0.675	aza	2016-07-11
659	2016	0	0.625	delta	2016-07-11
660	2016	0	0.475	H2O2	2016-07-11
661	2016	0.0526316	0.586207	delta	2016-07-12
662	2016	0.0526316	0.777778	ema	2016-07-12
663	2016	0.0526316	0.468085	H2O2	2016-07-12
664	2016	0.194444	0.447368	aza	2016-07-15
665	2016	0.194444	0.846154	delta	2016-07-15
666	2016	0.194444	0.897436	ema	2016-07-15
667	2016	0.194444	0.15	H2O2	2016-07-15
668	2016	0.0769231	0.114286	delta	2016-07-20
669	2016	0	0.891892	aza	2016-07-25
670	2016	0	0.742857	delta	2016-07-25
671	2016	0	0.166667	ema	2016-07-25
672	2016	0	0.411765	H2O2	2016-07-25
673	2016	0.0294118	0.676471	delta	2016-08-02
674	2016	0.0294118	0.205128	H2O2	2016-08-02
675	2016	0.0294118	0.605263	aza	2016-08-02
676	2016	0.0294118	0.228571	ema	2016-08-02
677	2016	0.0588235	0.485714	delta	2016-08-12
678	2016	0.0714286	0.428571	aza	2016-08-15
679	2016	0.0714286	0.0416667	delta	2016-08-15
680	2016	0.04	0	aza	2016-08-19
681	2016	0.172414	0.7	delta	2016-08-19
682	2016	0.04	0.857143	ema	2016-08-19
683	2016	0.04	0.133333	H2O2	2016-08-19
684	2016	0	0.1875	aza	2016-08-22
685	2016	0	0.366667	delta	2016-08-22
686	2016	0	0.68	aza	2016-08-31
687	2016	0	0.552632	delta	2016-08-31
688	2016	0	0.678571	ema	2016-08-31
689	2016	0.0294118	0.8	aza	2016-08-31
690	2016	0.103448	0.484375	aza	2016-09-02
691	2016	0.103448	0.8	delta	2016-09-02
692	2016	0.0571429	0.709677	delta	2016-09-07
693	2016	0.0571429	0.0606061	H2O2	2016-09-07
694	2016	0.0625	0.5	delta	2016-09-13
695	2016	0.0625	0.0434783	H2O2	2016-09-13
696	2016	0.0769231	0.954545	delta	2016-09-14
697	2016	0.0769231	0.674419	ema	2016-09-14
698	2016	0.0277778	0.791667	delta	2016-09-15
699	2016	0.0277778	0.777778	ema	2016-09-15
700	2016	0.0277778	0.176471	H2O2	2016-09-15
701	2016	0.0588235	0.733333	aza	2016-09-15
702	2016	0.0588235	0.705882	delta	2016-09-15
703	2016	0.0588235	0.307692	ema	2016-09-15
704	2016	0.0588235	0.103448	H2O2	2016-09-15
705	2016	0.0384615	0.516129	delta	2016-09-16
706	2016	0.0384615	0.424242	ema	2016-09-16
707	2016	0.03125	0.580645	aza	2016-09-16
708	2016	0.03125	0.722222	delta	2016-09-16
709	2016	0	0.64	aza	2016-09-22
710	2016	0	0.394737	ema	2016-09-22
711	2016	0	0.575	delta	2016-09-22
712	2016	0	0.108108	H2O2	2016-09-22
713	2016	0	0.581395	aza	2016-09-22
714	2016	0	0.40625	ema	2016-09-22
715	2016	0	0.242424	ema	2016-09-26
716	2016	0	0.125	delta	2016-09-26
717	2016	0	0.622222	delta	2016-09-28
718	2016	0	0.947368	ema	2016-09-28
719	2016	0	0	delta	2016-09-29
720	2016	0.0588235	0.970588	delta	2016-10-04
721	2016	0.0588235	0.382353	H2O2	2016-10-04
722	2016	0.190476	0	aza	2016-10-04
723	2016	0.190476	0	delta	2016-10-04
724	2016	0.0408163	0.361111	delta	2016-10-05
725	2016	0.0408163	0	H2O2	2016-10-05
726	2016	0.0408163	0.794872	aza	2016-10-05
727	2016	0.0408163	0.435897	ema	2016-10-05
728	2016	0.0454545	0.545455	delta	2016-10-19
729	2016	0.0454545	0.0571429	H2O2	2016-10-19
730	2016	0	1	aza	2016-10-19
731	2016	0	0.612903	delta	2016-10-19
732	2016	0	0.645161	ema	2016-10-19
733	2016	0	0.466667	ema	2016-10-19
734	2016	0.025641	0.857143	delta	2016-10-20
735	2016	0.025641	0.176471	H2O2	2016-10-20
736	2016	0.025641	0.25	ema	2016-10-20
737	2016	0	0.740741	aza	2016-10-21
738	2016	0	0.575758	delta	2016-10-21
739	2016	0.133333	0.3125	H2O2	2016-10-24
740	2016	0.133333	0.46875	aza	2016-10-24
741	2016	0.133333	0.645161	delta	2016-10-24
742	2016	0.133333	0.515152	ema	2016-10-24
743	2016	0	0.333333	delta	2016-10-25
744	2016	0	0.0588235	H2O2	2016-10-25
745	2016	0	0.5	ema	2016-10-25
746	2016	0.0666667	0.733333	aza	2016-10-26
747	2016	0.0666667	0.666667	delta	2016-10-26
748	2016	0.0666667	0.548387	ema	2016-10-26
749	2016	0.0666667	0.266667	H2O2	2016-10-26
750	2016	0.133333	0.722222	aza	2016-10-31
751	2016	0.133333	0.46875	delta	2016-10-31
752	2016	0.133333	0.516129	ema	2016-10-31
753	2016	0.133333	0.481481	H2O2	2016-10-31
754	2016	0.102564	0.702703	aza	2016-10-31
755	2016	0.102564	0.642857	delta	2016-10-31
756	2016	0.102564	0.564103	ema	2016-10-31
757	2016	0.102564	0	H2O2	2016-10-31
758	2016	0.0869565	0.538462	aza	2016-11-01
759	2016	0	0.866667	aza	2016-11-01
760	2016	0	0.9	ema	2016-11-01
761	2016	0.0869565	0.576923	delta	2016-11-01
762	2016	0.0869565	0.9375	ema	2016-11-01
763	2016	0.0869565	0	H2O2	2016-11-01
764	2016	0.113636	0.666667	aza	2016-11-03
765	2016	0.113636	0.914286	delta	2016-11-03
766	2016	0.113636	0.790698	ema	2016-11-03
767	2016	0.113636	0.125	H2O2	2016-11-03
768	2016	0.0606061	0.766667	aza	2016-11-09
769	2016	0.0606061	0.666667	delta	2016-11-09
770	2016	0.0606061	0.866667	ema	2016-11-09
771	2016	0.0606061	0.387097	H2O2	2016-11-09
772	2016	0	0.5	delta	2016-11-11
773	2016	0	0.205128	H2O2	2016-11-11
774	2016	0	0.578947	delta	2016-11-17
775	2016	0	0.358974	H2O2	2016-11-17
776	2016	0	0.694444	aza	2016-11-17
777	2016	0	0.595238	ema	2016-11-17
778	2016	0	0.653846	ema	2016-11-18
779	2016	0	0.0344828	H2O2	2016-11-18
780	2016	0.04	0.464286	aza	2016-11-24
781	2016	0.0666667	0.511628	aza	2016-11-28
782	2016	0.0666667	0.613636	delta	2016-11-28
783	2016	0.0666667	0.886364	ema	2016-11-28
784	2016	0.0666667	0.222222	H2O2	2016-11-28
785	2016	0.0555556	0.552632	delta	2016-11-29
786	2016	0.0555556	0.294118	H2O2	2016-11-29
787	2016	0.0555556	0.685714	aza	2016-11-29
788	2016	0.0555556	0.568182	ema	2016-11-29
789	2016	0.0277778	0.780488	delta	2016-12-02
790	2016	0.0277778	0.5	H2O2	2016-12-02
791	2016	0.05	0.605263	aza	2016-12-05
792	2016	0.05	0.525	delta	2016-12-05
793	2016	0.05	0.952381	ema	2016-12-05
794	2016	0.05	0.405405	H2O2	2016-12-05
795	2016	0.0625	0.1875	H2O2	2016-12-07
796	2016	0	0.971429	ema	2016-12-09
797	2016	0	0.478261	H2O2	2016-12-09
798	2016	0.0784314	0.622222	aza	2016-12-14
799	2016	0.0784314	0.465116	delta	2016-12-14
800	2016	0.0784314	0.707317	ema	2016-12-14
801	2016	0.0784314	0.2	H2O2	2016-12-14
802	2016	0.027027	0.827586	aza	2016-12-19
803	2016	0.027027	0.208333	delta	2016-12-19
804	2016	0.027027	0.333333	H2O2	2016-12-19
805	2016	0.0322581	0.642857	aza	2016-12-20
806	2016	0.0322581	0.821429	delta	2016-12-20
807	2016	0.0322581	0.3125	H2O2	2016-12-20
808	2016	0.0344828	0.833333	aza	2016-12-20
809	2016	0.0344828	0.966667	delta	2016-12-20
810	2017	0.0714286	0.291667	ema	2017-02-21
811	2017	0	0.108696	ema	2017-05-08
812	2017	0.111111	0.551724	aza	2017-05-29
813	2017	0.111111	0.742857	delta	2017-05-29
814	2017	0.111111	0.588235	ema	2017-05-29
815	2017	0.111111	0.178571	H2O2	2017-05-29
816	2017	0	0.333333	ema	2017-05-30
817	2017	0	0.0540541	H2O2	2017-05-30
818	2017	0.133333	0.478261	delta	2017-06-01
819	2017	0.133333	0.333333	ema	2017-06-01
820	2017	0.133333	0.464286	H2O2	2017-06-01
821	2017	0.133333	0.666667	aza	2017-06-01
822	2017	0.2	0.575758	delta	2017-06-13
823	2017	0.2	0.12	ema	2017-06-13
824	2017	0.2	0.12	H2O2	2017-06-13
825	2017	0.153846	0.342105	aza	2017-06-17
826	2017	0.153846	0.263158	delta	2017-06-17
827	2017	0.153846	0.875	ema	2017-06-17
828	2017	0.153846	0.05	H2O2	2017-06-17
829	2017	0.15	0.605263	aza	2017-06-20
830	2017	0.15	0.365854	delta	2017-06-20
831	2017	0.15	0.552632	ema	2017-06-20
832	2017	0.15	0.0263158	H2O2	2017-06-20
833	2017	0.142857	0.621622	aza	2017-07-07
834	2017	0.142857	0.605263	delta	2017-07-07
835	2017	0.142857	0.542857	ema	2017-07-07
836	2017	0.142857	0.105263	H2O2	2017-07-07
837	2017	0	0.25	delta	2017-07-11
838	2017	0	0.25	H2O2	2017-07-11
839	2017	0	0.4375	aza	2017-07-11
840	2017	0	0.358974	ema	2017-07-11
841	2017	0.075	0.790698	ema	2017-07-11
842	2017	0.075	0.155556	H2O2	2017-07-11
843	2017	0.2	0.454545	ema	2017-07-17
844	2017	0	0.71875	delta	2017-07-17
845	2017	0	0.15625	H2O2	2017-07-17
846	2017	0.0384615	0	H2O2	2017-07-24
847	2017	0.162162	0.780488	aza	2017-07-24
848	2017	0.162162	0.783784	delta	2017-07-24
849	2017	0.0625	0.432432	aza	2017-07-24
850	2017	0.0625	0.555556	delta	2017-07-24
851	2017	0.0625	0.702703	ema	2017-07-24
852	2017	0.0625	0.147059	H2O2	2017-07-24
853	2017	0.0681818	0.581395	aza	2017-07-31
854	2017	0.0681818	0.0454545	ema	2017-07-31
855	2017	0	0.53125	delta	2017-08-02
856	2017	0	0.16129	H2O2	2017-08-02
857	2017	0	0.631579	aza	2017-08-02
858	2017	0	0.378378	ema	2017-08-02
859	2017	0.178571	0.461538	delta	2017-08-08
860	2017	0.178571	0.344828	ema	2017-08-08
861	2017	0	0.333333	delta	2017-08-14
862	2017	0	0.5	ema	2017-08-14
863	2017	0	0.2	H2O2	2017-08-14
864	2017	0.0882353	0.26087	aza	2017-08-22
865	2017	0.0882353	0.0833333	delta	2017-08-22
866	2017	0.0882353	0	H2O2	2017-08-22
867	2017	0	0.3125	ema	2017-08-29
868	2017	0	0.285714	H2O2	2017-08-29
869	2017	0	0.333333	aza	2017-08-30
870	2017	0	0.846154	delta	2017-08-30
871	2017	0	0.75	delta	2017-08-30
872	2017	0	0.4	ema	2017-08-30
873	2017	0.0769231	0.52	aza	2017-09-01
874	2017	0.0769231	0.461538	delta	2017-09-01
875	2017	0.0769231	0.589744	ema	2017-09-01
876	2017	0.0769231	0	H2O2	2017-09-01
877	2017	0.0625	0.285714	H2O2	2017-09-05
878	2017	0.037037	0.730769	delta	2017-09-05
879	2017	0	0.592593	aza	2017-09-06
880	2017	0	0.423077	delta	2017-09-06
881	2017	0	0.461538	H2O2	2017-09-06
882	2017	0.0222222	0.366667	aza	2017-09-06
883	2017	0.0222222	0.864865	delta	2017-09-06
884	2017	0.0222222	0.592593	ema	2017-09-06
885	2017	0.1	0.428571	aza	2017-09-12
886	2017	0.1	0.142857	H2O2	2017-09-12
887	2017	0.114286	0.40625	aza	2017-09-12
888	2017	0.114286	0.823529	delta	2017-09-12
889	2017	0.114286	0.676471	ema	2017-09-12
890	2017	0.114286	0.114286	H2O2	2017-09-12
891	2017	0.0454545	0.766667	ema	2017-09-13
892	2017	0.0769231	0.6	delta	2017-09-13
893	2017	0.0769231	0.5	ema	2017-09-13
894	2017	0.0454545	0.64	aza	2017-09-14
895	2017	0.0322581	0.371429	delta	2017-09-14
896	2017	0.0322581	0.264706	H2O2	2017-09-14
897	2017	0.0322581	0.666667	aza	2017-09-14
898	2017	0.0322581	0.514286	ema	2017-09-14
899	2017	0.0714286	0.857143	aza	2017-09-14
900	2017	0.0714286	0.233333	H2O2	2017-09-14
901	2017	0.0322581	0.571429	delta	2017-09-18
902	2017	0.0322581	0.347826	H2O2	2017-09-18
903	2017	0.03125	0.538462	aza	2017-09-19
904	2017	0.03125	0.954545	ema	2017-09-19
905	2017	0.03125	0.137931	H2O2	2017-09-19
906	2017	0.030303	0.766667	aza	2017-09-19
907	2017	0.030303	0.6	delta	2017-09-19
908	2017	0.030303	0.566667	ema	2017-09-19
909	2017	0.030303	0.466667	H2O2	2017-09-19
910	2017	0.05	0.583333	aza	2017-09-20
911	2017	0.05	0.55	delta	2017-09-20
912	2017	0.05	0.655172	ema	2017-09-20
913	2017	0.05	0.4	H2O2	2017-09-20
914	2017	0.0833333	0.666667	aza	2017-09-21
915	2017	0.0833333	0.692308	ema	2017-09-21
916	2017	0	0.7	aza	2017-09-22
917	2017	0	0.6	delta	2017-09-22
918	2017	0	0.366667	ema	2017-09-22
919	2017	0	0.333333	H2O2	2017-09-22
920	2017	0	0.709677	aza	2017-09-26
921	2017	0	0.5625	delta	2017-09-26
922	2017	0	0.366667	ema	2017-09-26
923	2017	0	0.580645	H2O2	2017-09-26
924	2017	0.0344828	0.7	aza	2017-10-05
925	2017	0.0344828	0.586207	delta	2017-10-05
926	2017	0.0344828	0.107143	H2O2	2017-10-05
927	2017	0.0344828	0.68	ema	2017-10-05
928	2017	0	0.454545	ema	2017-10-10
929	2017	0.0357143	0.74359	aza	2017-10-20
930	2017	0.0357143	0.666667	ema	2017-10-20
931	2017	0.0357143	0.34375	H2O2	2017-10-20
932	2017	0	0.702703	aza	2017-10-23
933	2017	0	0.888889	delta	2017-10-23
934	2017	0	0.638889	ema	2017-10-23
935	2017	0	0.138889	H2O2	2017-10-23
936	2017	0	0.684211	aza	2017-10-24
937	2017	0	0.441176	delta	2017-10-24
938	2017	0	0.25	ema	2017-10-24
939	2017	0	0	H2O2	2017-10-24
940	2017	0.0625	0.7	aza	2017-10-25
941	2017	0.0625	0.538462	delta	2017-10-25
942	2017	0.0625	0.428571	ema	2017-10-25
943	2017	0.0625	0.333333	H2O2	2017-10-25
944	2017	0.133333	0.52	ema	2017-10-30
945	2017	0.133333	0.208333	H2O2	2017-10-30
946	2017	0	0.470588	delta	2017-10-31
947	2017	0	0.178571	H2O2	2017-10-31
948	2017	0.0238095	0.725	delta	2017-11-08
949	2017	0.027027	0.0625	delta	2017-11-13
950	2017	0.027027	0.2	H2O2	2017-11-13
951	2017	0.027027	0.694444	aza	2017-11-13
952	2017	0.027027	0.428571	ema	2017-11-13
953	2017	0.0322581	0.724138	delta	2017-11-21
954	2017	0.0322581	0.03125	H2O2	2017-11-21
955	2017	0.0322581	0.709677	aza	2017-11-21
956	2017	0.0322581	0.83871	ema	2017-11-21
957	2017	0	0.459459	delta	2017-11-29
958	2017	0	0.151515	H2O2	2017-11-29
959	2017	0	0.484848	aza	2017-11-29
960	2017	0	0.540541	ema	2017-11-29
961	2017	0.0909091	0.608696	delta	2017-12-01
962	2017	0.0909091	0.666667	ema	2017-12-01
963	2017	0.0909091	0.25	ema	2017-12-01
964	2017	0.0606061	0.848485	aza	2017-12-04
965	2017	0.0606061	0.282051	H2O2	2017-12-04
966	2017	0	0.892857	aza	2017-12-05
967	2017	0	0.28	delta	2017-12-05
968	2017	0	0.26087	ema	2017-12-05
969	2017	0	0	H2O2	2017-12-05
970	2017	0	0.387097	delta	2017-12-05
971	2017	0	0.129032	H2O2	2017-12-05
972	2017	0	0.34375	aza	2017-12-05
973	2017	0	0.5	ema	2017-12-05
974	2017	0.0882353	0.378378	aza	2017-12-05
975	2017	0.0882353	0.777778	ema	2017-12-05
976	2017	0.0882353	0.305556	delta	2017-12-05
977	2017	0.0882353	0.305556	H2O2	2017-12-05
978	2017	0	0.419355	ema	2017-12-06
979	2017	0	0.5625	aza	2017-12-11
980	2017	0	0.153846	H2O2	2017-12-11
981	2017	0.0263158	0.394737	aza	2017-12-12
982	2017	0.0263158	0.394737	ema	2017-12-12
983	2017	0	0.157895	delta	2017-12-14
984	2017	0	0.0625	H2O2	2017-12-14
985	2017	0	0.142857	aza	2017-12-14
986	2017	0	0.472222	ema	2017-12-14
987	2017	0.103448	0.517241	delta	2017-12-19
988	2017	0.103448	0.40625	ema	2017-12-19
989	2017	0	0.25	delta	2017-12-19
990	2017	0	0.4	aza	2017-12-20
991	2017	0	0	delta	2017-12-20
992	2017	0	0	aza	2017-12-20
993	2017	0	0.333333	delta	2017-12-20
994	2017	0	0.4	ema	2017-12-29
995	2017	0	0.294118	H2O2	2017-12-29
996	2018	0.0645161	0.52381	aza	2018-04-17
997	2018	0.0645161	0.457143	delta	2018-04-17
998	2018	0.0645161	0.485714	ema	2018-04-17
999	2018	0.0645161	0.552632	H2O2	2018-04-17
1000	2018	0	0.5	aza	2018-06-16
1001	2018	0	0.566667	delta	2018-06-16
1002	2018	0	0.606061	ema	2018-06-16
1003	2018	0	0.0666667	H2O2	2018-06-16
1004	2018	0.12	0.68	aza	2018-07-03
1005	2018	0.12	0.0869565	delta	2018-07-03
1006	2018	0.12	0.92	ema	2018-07-03
1007	2018	0.12	0	H2O2	2018-07-03
1008	2018	0.0833333	0.6	delta	2018-07-04
1009	2018	0.0833333	0.272727	ema	2018-07-04
1010	2018	0	0.45	aza	2018-07-05
1011	2018	0	0.25	delta	2018-07-05
1012	2018	0	0.0714286	ema	2018-07-05
1013	2018	0	0.315789	H2O2	2018-07-05
1014	2018	0.0333333	0.212121	delta	2018-07-10
1015	2018	0.0333333	0.0882353	H2O2	2018-07-10
1016	2018	0.0333333	0.30303	aza	2018-07-10
1017	2018	0.0333333	0.40625	ema	2018-07-10
1018	2018	0.107143	0.857143	aza	2018-07-20
1019	2018	0.0740741	0.709677	delta	2018-07-20
1020	2018	0.107143	0.724138	ema	2018-07-20
1021	2018	0.107143	0.357143	H2O2	2018-07-20
1022	2018	0.125	0.0869565	H2O2	2018-07-23
1023	2018	0.125	0.764706	aza	2018-07-23
1024	2018	0.125	0.409091	delta	2018-07-23
1025	2018	0.125	0.0740741	ema	2018-07-23
1026	2018	0.1	0.325	aza	2018-07-24
1027	2018	0.1	0.789474	delta	2018-07-24
1028	2018	0.1	0.589744	ema	2018-07-24
1029	2018	0.1	0.075	H2O2	2018-07-24
1030	2018	0.0588235	0.628571	aza	2018-07-31
1031	2018	0.0588235	0.787879	delta	2018-07-31
1032	2018	0.0588235	0.272727	ema	2018-07-31
1033	2018	0.0588235	0.5	H2O2	2018-07-31
1034	2018	0.0810811	0.666667	aza	2018-08-03
1035	2018	0.0810811	0.676471	delta	2018-08-03
1036	2018	0.0810811	0.875	ema	2018-08-03
1037	2018	0	0.294118	H2O2	2018-08-03
1038	2018	0.0555556	0.615385	aza	2018-08-16
1039	2018	0.0555556	0.5	delta	2018-08-16
1040	2018	0.0555556	0.181818	ema	2018-08-16
1041	2018	0.0555556	0.0454545	H2O2	2018-08-16
1042	2018	0.121951	0.875	aza	2018-08-23
1043	2018	0.121951	0.152174	H2O2	2018-08-23
1044	2018	0.121951	0.565217	delta	2018-08-23
1045	2018	0.130435	0.481481	aza	2018-08-28
1046	2018	0.130435	0.190476	H2O2	2018-08-28
1047	2018	0.05	0.636364	aza	2018-08-31
1048	2018	0.05	0.25	ema	2018-08-31
1049	2018	0.05	0.142857	H2O2	2018-08-31
1050	2018	0.153846	0.411765	delta	2018-09-06
1051	2018	0.153846	0.4	ema	2018-09-06
1052	2018	0.153846	0.5	H2O2	2018-09-06
1053	2018	0	0.413793	delta	2018-09-18
1054	2018	0	0.357143	ema	2018-09-18
1055	2018	0.0731707	0.516129	aza	2018-09-19
1056	2018	0.0731707	0.428571	delta	2018-09-19
1057	2018	0.0731707	0.447368	ema	2018-09-19
1058	2018	0.0731707	0.344828	H2O2	2018-09-19
1059	2018	0.027027	0	delta	2018-09-19
1060	2018	0.027027	0	H2O2	2018-09-19
1061	2018	0.027027	0.514286	aza	2018-09-19
1062	2018	0.027027	0	ema	2018-09-19
1063	2018	0.117647	0.741935	aza	2018-09-21
1064	2018	0.117647	0.4375	delta	2018-09-21
1065	2018	0.117647	0.366667	ema	2018-09-21
1066	2018	0.117647	0.242424	H2O2	2018-09-21
1067	2018	0.0540541	0.304348	ema	2018-09-24
1068	2018	0.0540541	0.583333	aza	2018-09-25
1069	2018	0.0540541	0.333333	delta	2018-09-25
1070	2018	0.0540541	0.181818	H2O2	2018-09-25
1071	2018	0.0967742	0.307692	aza	2018-09-26
1072	2018	0.0967742	0	ema	2018-09-26
1073	2018	0.0571429	0.46875	aza	2018-09-26
1074	2018	0.0571429	0	ema	2018-09-26
1075	2018	0.04	0.652174	delta	2018-09-29
1076	2018	0.04	0.08	H2O2	2018-09-29
1077	2018	0.0526316	0.692308	aza	2018-10-01
1078	2018	0.0263158	0.138889	delta	2018-10-01
1079	2018	0.0263158	0.108108	H2O2	2018-10-01
1080	2018	0.0526316	0.269231	delta	2018-10-01
1081	2018	0.0526316	0.428571	ema	2018-10-01
1082	2018	0.0526316	0.35	H2O2	2018-10-01
1083	2018	0.0882353	0.885714	delta	2018-10-04
1084	2018	0.0882353	0.657143	aza	2018-10-04
1085	2018	0.0882353	0.861111	ema	2018-10-04
1086	2018	0.0882353	0.194444	H2O2	2018-10-04
1087	2018	0.119048	0.444444	aza	2018-10-08
1088	2018	0.119048	0.4	delta	2018-10-08
1089	2018	0.119048	0.08	ema	2018-10-08
1090	2018	0.119048	0.3	H2O2	2018-10-08
1091	2018	0.111111	0.583333	aza	2018-10-09
1092	2018	0.111111	0.291667	delta	2018-10-09
1093	2018	0.111111	0.410256	ema	2018-10-09
1094	2018	0.111111	0.111111	H2O2	2018-10-09
1095	2018	0	0.741935	aza	2018-10-09
1096	2018	0	0.21875	delta	2018-10-09
1097	2018	0	0.612903	ema	2018-10-09
1098	2018	0	0.133333	H2O2	2018-10-09
1099	2018	0.117647	0.6	aza	2018-10-09
1100	2018	0.117647	0.351351	delta	2018-10-09
1101	2018	0.117647	0.918919	ema	2018-10-09
1102	2018	0.117647	0.314286	H2O2	2018-10-09
1103	2018	0.0333333	0	delta	2018-10-11
1104	2018	0.0333333	0.0714286	H2O2	2018-10-11
1105	2018	0.0333333	0.214286	aza	2018-10-11
1106	2018	0.0333333	0.103448	ema	2018-10-11
1107	2018	0.0869565	0.190476	H2O2	2018-10-15
1108	2018	0	0.555556	aza	2018-10-16
1109	2018	0	0.545455	delta	2018-10-16
1110	2018	0	0.0666667	H2O2	2018-10-16
1111	2018	0.0333333	0.759259	aza	2018-10-17
1112	2018	0.0333333	0.788462	delta	2018-10-17
1113	2018	0.0333333	0.617021	ema	2018-10-17
1114	2018	0.0333333	0.189189	H2O2	2018-10-17
1115	2018	0.0322581	0.611111	aza	2018-10-17
1116	2018	0.0322581	0.151515	delta	2018-10-17
1117	2018	0.0322581	0.314286	ema	2018-10-17
1118	2018	0.0322581	0.030303	H2O2	2018-10-17
1119	2018	0	0.511628	aza	2018-10-18
1120	2018	0	0.644444	ema	2018-10-18
1121	2018	0.0322581	0.736842	aza	2018-10-19
1122	2018	0.0322581	0.4375	delta	2018-10-19
1123	2018	0.0322581	0.457143	ema	2018-10-19
1124	2018	0.0322581	0.315789	H2O2	2018-10-19
1125	2018	0.0869565	0.481481	aza	2018-10-22
1126	2018	0.0731707	0.595238	aza	2018-10-23
1127	2018	0.0731707	0.372093	delta	2018-10-23
1128	2018	0.0731707	0.153846	H2O2	2018-10-23
1129	2018	0	0.285714	H2O2	2018-10-23
1130	2018	0.0909091	0.047619	H2O2	2018-10-25
1131	2018	0	0.547619	aza	2018-10-25
1132	2018	0	0.636364	delta	2018-10-25
1133	2018	0	0.302326	ema	2018-10-25
1134	2018	0	0.162791	H2O2	2018-10-25
1135	2018	0	0.357143	ema	2018-10-30
1136	2018	0	0.617647	delta	2018-11-01
1137	2018	0	0	H2O2	2018-11-01
1138	2018	0	0.363636	aza	2018-11-01
1139	2018	0	0.393939	ema	2018-11-01
1140	2018	0	0.470588	aza	2018-11-01
1141	2018	0	0.0833333	delta	2018-11-01
1142	2018	0	0.108108	H2O2	2018-11-01
1143	2018	0	0.866667	aza	2018-11-05
1144	2018	0	0.166667	H2O2	2018-11-05
1145	2018	0.025	0.0810811	delta	2018-11-07
1146	2018	0.025	0.194444	ema	2018-11-07
1147	2018	0.025	0.277778	H2O2	2018-11-07
1148	2018	0.0714286	0.75	aza	2018-11-08
1149	2018	0.0714286	0.724138	ema	2018-11-08
1150	2018	0.0714286	0.0689655	H2O2	2018-11-08
1151	2018	0	0.206897	delta	2018-11-12
1152	2018	0	0.0333333	H2O2	2018-11-12
1153	2018	0	0.551724	aza	2018-11-12
1154	2018	0	0	ema	2018-11-12
1155	2018	0.0285714	0.166667	H2O2	2018-11-21
1156	2018	0.0909091	0.863636	ema	2018-11-28
1157	2018	0	0.727273	aza	2018-12-05
1158	2018	0	0.322581	delta	2018-12-05
1159	2018	0	0.470588	ema	2018-12-05
1160	2018	0	0.21875	H2O2	2018-12-05
1161	2018	0.147059	0.25	aza	2018-12-06
1162	2018	0.147059	0.606061	delta	2018-12-06
1163	2018	0.147059	0.527778	ema	2018-12-06
1164	2018	0.147059	0.171429	H2O2	2018-12-06
1165	2018	0	0.2	delta	2018-12-11
1166	2018	0.0606061	0.322581	aza	2018-12-12
1167	2018	0.0606061	0.125	delta	2018-12-12
1168	2018	0.0606061	0.419355	ema	2018-12-12
1169	2018	0.0606061	0.166667	H2O2	2018-12-12
1170	2018	0.0277778	0.4	aza	2018-12-12
1171	2018	0.0277778	0.8	delta	2018-12-12
1172	2018	0.0277778	0.176471	ema	2018-12-12
1173	2018	0.0277778	0.0882353	H2O2	2018-12-12
1174	2018	0	0.612903	aza	2018-12-14
1175	2018	0	0.5	delta	2018-12-14
1176	2018	0	0.323529	ema	2018-12-14
1177	2018	0	0.0909091	H2O2	2018-12-14
1178	2018	0.0645161	0.027027	H2O2	2018-12-21
1179	2019	0	0.190476	ema	2019-01-07
1180	2019	0	0.325	delta	2019-01-29
1181	2019	0	0.615385	aza	2019-01-29
1182	2019	0.162162	0.625	aza	2019-02-05
1183	2019	0.162162	0.55	delta	2019-02-05
1184	2019	0.162162	0.304348	ema	2019-02-05
1185	2019	0.162162	0.142857	H2O2	2019-02-05
1186	2019	0	0.204545	delta	2019-02-11
1187	2019	0	0.568182	aza	2019-02-11
1188	2019	0.0222222	0.340426	H2O2	2019-02-11
1189	2019	0	0.209302	ema	2019-03-13
1190	2019	0	0.377778	ema	2019-03-13
1191	2019	0.0212766	0.456522	aza	2019-04-08
1192	2019	0.025	0.525	delta	2019-06-17
1193	2019	0	0.666667	delta	2019-06-19
1194	2019	0	0.0731707	H2O2	2019-06-19
1195	2019	0	0.294118	aza	2019-06-19
1196	2019	0	0.694444	ema	2019-06-19
1197	2019	0.0526316	0.631579	aza	2019-06-19
1198	2019	0.0526316	0.526316	delta	2019-06-19
1199	2019	0.0526316	0.45	ema	2019-06-19
1200	2019	0.0526316	0.1	H2O2	2019-06-19
1201	2019	0	0.583333	aza	2019-06-25
1202	2019	0	0.513514	delta	2019-06-25
1203	2019	0.0416667	0.45	aza	2019-07-01
1204	2019	0.0416667	0.578947	delta	2019-07-01
1205	2019	0.0416667	0.03125	ema	2019-07-01
1206	2019	0.0416667	0.210526	H2O2	2019-07-01
1207	2019	0.03125	0	delta	2019-07-02
1208	2019	0.03125	0.5625	ema	2019-07-02
1209	2019	0	0.581395	aza	2019-07-03
1210	2019	0	0.1	delta	2019-07-03
1211	2019	0.0740741	0.137931	aza	2019-07-06
1212	2019	0.0740741	0.15625	delta	2019-07-06
1213	2019	0.0740741	0.88	ema	2019-07-06
1214	2019	0.0740741	0.32	H2O2	2019-07-06
1215	2019	0.0555556	0.0434783	H2O2	2019-07-08
1216	2019	0.175	0.5	aza	2019-07-16
1217	2019	0.175	0.0833333	delta	2019-07-16
1218	2019	0.175	0.521739	ema	2019-07-16
1219	2019	0.175	0.128205	H2O2	2019-07-16
1220	2019	0.0416667	0.538462	aza	2019-07-16
1221	2019	0.0416667	0.458333	delta	2019-07-16
1222	2019	0.0416667	0.8	ema	2019-07-16
1223	2019	0.0416667	0.307692	H2O2	2019-07-16
1224	2019	0.131579	0.5	aza	2019-07-17
1225	2019	0.131579	0.53125	delta	2019-07-17
1226	2019	0.131579	0.037037	H2O2	2019-07-17
1227	2019	0.192308	0.894737	aza	2019-07-19
1228	2019	0.192308	0.565217	delta	2019-07-19
1229	2019	0.192308	0.318182	ema	2019-07-19
1230	2019	0.192308	0.2	H2O2	2019-07-19
1231	2019	0.175	0.615385	delta	2019-08-01
1232	2019	0.175	0.103448	H2O2	2019-08-01
1233	2019	0.0363636	0.128205	delta	2019-08-01
1234	2019	0.0363636	0.758621	ema	2019-08-01
1235	2019	0.0363636	0.103448	H2O2	2019-08-01
1236	2019	0	0.717949	ema	2019-08-06
1237	2019	0	0.346154	aza	2019-08-07
1238	2019	0	0.333333	delta	2019-08-07
1239	2019	0	0.0909091	ema	2019-08-07
1240	2019	0.15	0.72	aza	2019-08-08
1241	2019	0.15	0.444444	delta	2019-08-08
1242	2019	0.15	0.423077	ema	2019-08-08
1243	2019	0.15	0.075	H2O2	2019-08-08
1244	2019	0.05	0	delta	2019-08-12
1245	2019	0.05	0	H2O2	2019-08-12
1246	2019	0	0.583333	aza	2019-08-12
1247	2019	0	0.413043	delta	2019-08-12
1248	2019	0	0.589744	aza	2019-08-13
1249	2019	0	0.347826	ema	2019-08-13
1250	2019	0	0.622222	aza	2019-08-15
1251	2019	0	0.391304	delta	2019-08-15
1252	2019	0	0.155556	ema	2019-08-15
1253	2019	0	0.153846	H2O2	2019-08-15
1254	2019	0.025	0.731707	ema	2019-08-19
1255	2019	0.117647	0.3125	delta	2019-08-22
1256	2019	0.117647	0.653846	aza	2019-08-22
1257	2019	0.117647	0.416667	ema	2019-08-22
1258	2019	0.117647	0.173913	H2O2	2019-08-22
1259	2019	0.116279	0.342857	aza	2019-08-22
1260	2019	0.116279	0.325	delta	2019-08-22
1261	2019	0.116279	0.589744	ema	2019-08-22
1262	2019	0.116279	0.0810811	H2O2	2019-08-22
1263	2019	0.0384615	0.958333	ema	2019-08-26
1264	2019	0	0.388889	delta	2019-08-28
1265	2019	0	0.162162	H2O2	2019-08-28
1266	2019	0	0.514286	aza	2019-08-28
1267	2019	0	0.0882353	ema	2019-08-28
1268	2019	0.09375	0.21875	aza	2019-09-06
1269	2019	0.09375	0.71875	delta	2019-09-06
1270	2019	0.09375	0.941176	ema	2019-09-06
1271	2019	0.09375	0	H2O2	2019-09-06
1272	2019	0	0.576923	aza	2019-09-06
1273	2019	0	0.46875	delta	2019-09-06
1274	2019	0	0.84	ema	2019-09-06
1275	2019	0.0454545	0.5	delta	2019-09-08
1276	2019	0.0454545	0.47619	ema	2019-09-08
1277	2019	0.0769231	0.538462	aza	2019-09-09
1278	2019	0.0769231	0.407407	delta	2019-09-09
1279	2019	0.0769231	0.92	ema	2019-09-09
1280	2019	0.0769231	0.192308	H2O2	2019-09-09
1281	2019	0.0384615	0.464286	aza	2019-09-11
1282	2019	0.0384615	0.388889	delta	2019-09-11
1283	2019	0.0384615	0.75	ema	2019-09-11
1284	2019	0.0384615	0.12	H2O2	2019-09-11
1285	2019	0	0.242424	delta	2019-09-19
1286	2019	0	0	H2O2	2019-09-19
1287	2019	0	0.371429	aza	2019-09-19
1288	2019	0	0.52381	ema	2019-09-19
1289	2019	0	0.666667	delta	2019-09-19
1290	2019	0	0.703704	ema	2019-09-19
1291	2019	0	0.47619	aza	2019-09-20
1292	2019	0	0	delta	2019-09-20
1293	2019	0	0.607143	ema	2019-09-20
1294	2019	0	0.0869565	H2O2	2019-09-20
1295	2019	0.0344828	0.68	aza	2019-09-24
1296	2019	0.0344828	0.0833333	delta	2019-09-24
1297	2019	0.0344828	0.451613	ema	2019-09-24
1298	2019	0.0344828	0.0833333	H2O2	2019-09-24
1299	2019	0.114286	0.686275	aza	2019-09-30
1300	2019	0.1	0.731707	delta	2019-09-30
1301	2019	0.1	0.411765	ema	2019-09-30
1302	2019	0.1	0.408163	H2O2	2019-09-30
1303	2019	0.0645161	0.542857	aza	2019-09-30
1304	2019	0.0645161	0.482759	delta	2019-09-30
1305	2019	0.0645161	1	ema	2019-09-30
1306	2019	0.0645161	0.172414	H2O2	2019-09-30
1307	2019	0	0.193548	delta	2019-10-01
1308	2019	0	0.0540541	H2O2	2019-10-01
1309	2019	0	0.392857	aza	2019-10-01
1310	2019	0	0.225806	ema	2019-10-01
1311	2019	0.117647	0.228571	H2O2	2019-10-07
1312	2019	0.117647	0.368421	aza	2019-10-07
1313	2019	0.117647	0.685714	delta	2019-10-07
1314	2019	0.117647	0.805556	ema	2019-10-07
1315	2019	0	0.666667	aza	2019-10-07
1316	2019	0	0.454545	delta	2019-10-07
1317	2019	0	0.208333	H2O2	2019-10-07
1318	2019	0	0.857143	delta	2019-10-08
1319	2019	0	0.0625	H2O2	2019-10-08
1320	2019	0	0.590909	aza	2019-10-09
1321	2019	0	0.52	ema	2019-10-09
1322	2019	0	0.30303	delta	2019-10-10
1323	2019	0	0.212121	H2O2	2019-10-10
1324	2019	0	0.435897	aza	2019-10-10
1325	2019	0	0.236842	ema	2019-10-10
1326	2019	0.0384615	0.608696	aza	2019-10-10
1327	2019	0.0384615	0.333333	delta	2019-10-10
1328	2019	0.0384615	0.545455	ema	2019-10-10
1329	2019	0.0384615	0.208333	H2O2	2019-10-10
1330	2019	0.025641	0.45	aza	2019-10-15
1331	2019	0.05	0.548387	aza	2019-10-19
1332	2019	0	0.636364	delta	2019-10-22
1333	2019	0	0.580645	aza	2019-10-24
1334	2019	0	0.266667	delta	2019-10-24
1335	2019	0	0.413793	ema	2019-10-24
1336	2019	0	0	H2O2	2019-10-24
1337	2019	0.121212	0.322581	aza	2019-10-28
1338	2019	0.121212	0.28125	delta	2019-10-28
1339	2019	0.121212	0.903226	ema	2019-10-28
1340	2019	0.121212	0.129032	H2O2	2019-10-28
1341	2019	0	0.653846	ema	2019-10-29
1342	2019	0	0.30303	delta	2019-11-04
1343	2019	0	0.0571429	H2O2	2019-11-04
1344	2019	0	0.3125	aza	2019-11-04
1345	2019	0	0.189189	ema	2019-11-04
1346	2019	0.0208333	0.361702	ema	2019-11-04
1347	2019	0.030303	0.264706	delta	2019-11-11
1348	2019	0.030303	0.540541	aza	2019-11-11
1349	2019	0.030303	0.361111	ema	2019-11-11
1350	2019	0.030303	0.0294118	H2O2	2019-11-11
1351	2019	0	0.235294	delta	2019-11-11
1352	2019	0	0.030303	H2O2	2019-11-11
1353	2019	0	0.323529	aza	2019-11-11
1354	2019	0	0.212121	ema	2019-11-11
1355	2019	0.121212	0.454545	aza	2019-11-11
1356	2019	0.121212	0.628571	delta	2019-11-11
1357	2019	0.121212	0.8	ema	2019-11-11
1358	2019	0.121212	0.264706	H2O2	2019-11-11
1359	2019	0.03125	0.580645	aza	2019-11-12
1360	2019	0.03125	0.225806	H2O2	2019-11-12
1361	2019	0	0.387097	aza	2019-11-14
1362	2019	0	0.382353	delta	2019-11-14
1363	2019	0	0.548387	ema	2019-11-14
1364	2019	0	0	H2O2	2019-11-14
1365	2019	0	0.625	aza	2019-11-15
1366	2019	0	0.625	delta	2019-11-15
1367	2019	0.0769231	0.428571	delta	2019-11-18
1368	2019	0.0769231	0.181818	ema	2019-11-18
1369	2019	0.0769231	0.26087	H2O2	2019-11-18
1370	2019	0.15	0.714286	aza	2019-11-18
1371	2019	0.15	0.166667	H2O2	2019-11-18
1372	2019	0.0322581	0.666667	aza	2019-11-21
1373	2019	0.0697674	0.1875	delta	2019-11-25
1374	2019	0	0.129032	H2O2	2019-11-25
1375	2019	0.0697674	0.297297	aza	2019-11-25
1376	2019	0	0.208333	ema	2019-11-27
1377	2019	0	0.6875	ema	2019-12-02
1378	2019	0	0.214286	H2O2	2019-12-02
1379	2019	0	0.257143	delta	2019-12-12
1380	2019	0	0.121951	H2O2	2019-12-12
1381	2019	0	0.40625	aza	2019-12-12
1382	2019	0	0.692308	aza	2019-12-13
1383	2019	0	0.428571	ema	2019-12-13
1384	2019	0	0.571429	aza	2019-12-16
1385	2019	0	0.69697	delta	2019-12-16
